# Supplementary material for: 1-(3-Chloro-2-pyrid­yl)-3-methyl-1H-pyrazole-5-carboxylic acid
Source: Acta Crystallogr Sect E Struct Rep Online. 2009 Oct 28;65(Pt 11):o2876. doi: 10.1107/S1600536809043906 (PMC2971182; doi:10.1107/S1600536809043906)
Supplement: Supplementary file 2 [file e-65-o2876-Isup2.hkl]

# 
# h,k,l, Fc-squared, Fo-squared, sigma(Fo-squared) and status flag 
# 
data_I
_shelx_title ' 090216B in Pca21' 
_shelx_refln_list_code          4 
_shelx_F_calc_maximum      175.83 
_exptl_crystal_F_000       488.00 
_reflns_d_resolution_high  0.8400 
 
loop_ 
 _symmetry_equiv_pos_as_xyz 
 'x, y, z' 
 '-x, -y, z+1/2' 
 '-x+1/2, y, z+1/2' 
 'x+1/2, -y, z' 
 
_cell_length_a     8.2500 
_cell_length_b    11.2320 
_cell_length_c    11.9420 
_cell_angle_alpha  90.000 
_cell_angle_beta   90.000 
_cell_angle_gamma  90.000 
 
_shelx_F_squared_multiplier     1.000 
 
loop_ 
 _refln_index_h 
 _refln_index_k 
 _refln_index_l 
 _refln_F_squared_calc 
 _refln_F_squared_meas 
 _refln_F_squared_sigma 
 _refln_observed_status 
   1   1 -14        1.33        5.00      1.49 o 
   0   2 -14       77.77       81.12      7.60 o 
   2   0 -13       11.83       10.38      3.47 o 
   1   1 -13       32.95       41.15      2.86 o 
   2   1 -13        8.47        8.30      1.52 o 
   3   1 -13       55.28       66.16      3.75 o 
   1   2 -13       15.63       16.17      3.15 o 
   2   2 -13        4.29        4.32      1.66 o 
   3   2 -13       44.88       52.14      3.43 o 
   1   3 -13        3.72        2.95      1.67 o 
   2   3 -13       23.49       21.27      2.52 o 
   3   3 -13       16.56       16.02      2.48 o 
   1   4 -13       56.84       56.51      3.28 o 
   2   4 -13        0.43       -1.49      1.53 o 
   1   5 -13        9.45        7.55      1.87 o 
   0   0 -12      436.06      451.54     15.02 o 
   2   0 -12      199.89      214.22     11.17 o 
   4   0 -12       21.38       21.09      4.36 o 
   0   1 -12       45.04       43.53      3.37 o 
   1   1 -12        3.41        3.64      1.34 o 
   2   1 -12       10.52       10.10      1.76 o 
   3   1 -12        2.00        2.59      1.46 o 
   4   1 -12        9.56        9.32      1.72 o 
   5   1 -12       15.23       16.35      2.71 o 
   0   2 -12       19.50       22.29      2.28 o 
   1   2 -12       61.48       63.22      3.37 o 
   2   2 -12      120.45      108.74      6.37 o 
   3   2 -12       15.10       15.73      2.21 o 
   4   2 -12       41.01       33.41      3.05 o 
   5   2 -12        9.48        9.34      2.18 o 
   0   3 -12       49.57       46.69      3.49 o 
   1   3 -12        5.67        4.13      1.78 o 
   2   3 -12       71.23       70.66      3.81 o 
   3   3 -12        2.64        2.24      1.61 o 
   4   3 -12       65.46       64.86      3.87 o 
   0   4 -12       61.91       57.00      4.64 o 
   1   4 -12       57.15       61.11      3.56 o 
   2   4 -12       47.81       52.09      3.44 o 
   3   4 -12       11.17        6.33      2.09 o 
   4   4 -12        3.70        0.43      1.74 o 
   0   5 -12       12.79       11.17      3.90 o 
   1   5 -12        7.76        8.33      1.73 o 
   2   5 -12       99.56       98.13      4.71 o 
   3   5 -12        2.72        0.61      1.74 o 
   0   6 -12       70.21       66.31      7.37 o 
   1   6 -12       45.34       49.82      3.21 o 
   2   6 -12       29.89       34.28      4.14 o 
   0   7 -12       60.87       56.63      7.11 o 
   1   7 -12        6.97       10.76      2.05 o 
   2   0 -11       55.51       54.44      5.01 o 
   4   0 -11       34.98       33.42      4.63 o 
   6   0 -11       16.24       19.84      5.31 o 
   1   1 -11       37.93       41.87      3.21 o 
   2   1 -11      112.63      111.22      5.27 o 
   3   1 -11      114.76      124.44      5.72 o 
   4   1 -11        1.10        1.01      1.34 o 
   5   1 -11      122.56      123.04      4.43 o 
   6   1 -11        2.93        3.84      1.41 o 
   1   2 -11       86.37       84.09      3.74 o 
   2   2 -11        7.98        7.00      1.64 o 
   3   2 -11       14.75       17.63      2.17 o 
   4   2 -11        8.13        8.90      1.95 o 
   5   2 -11       77.04       79.15      4.22 o 
   6   2 -11       17.03       12.26      2.35 o 
   1   3 -11      109.00      114.24      4.50 o 
   2   3 -11       12.18       10.84      1.87 o 
   3   3 -11        1.68        1.40      1.48 o 
   4   3 -11       64.86       58.98      3.63 o 
   5   3 -11       62.86       56.01      3.92 o 
   1   4 -11      205.50      196.26      6.39 o 
   2   4 -11       39.13       33.20      2.87 o 
   3   4 -11       75.95       80.65      4.16 o 
   4   4 -11        9.33        7.84      2.04 o 
   5   4 -11      116.46      120.87      5.45 o 
   1   5 -11       21.21       25.04      2.55 o 
   2   5 -11       97.22       95.86      4.51 o 
   3   5 -11       11.72        8.04      2.09 o 
   4   5 -11       23.46       23.73      2.88 o 
   5   5 -11        9.28        5.44      2.24 o 
   1   6 -11       41.69       46.35      2.97 o 
   2   6 -11       15.20       12.18      2.82 o 
   3   6 -11       28.27       33.18      3.28 o 
   4   6 -11       10.34       12.55      2.54 o 
   1   7 -11        7.13        8.06      2.30 o 
   2   7 -11        9.37        9.30      2.74 o 
   3   7 -11       43.74       48.53      3.90 o 
   1   8 -11       21.56       21.88      2.51 o 
   2   8 -11       20.57       22.21      6.85 o 
   2   0 -10      262.13      250.68     12.03 o 
   4   0 -10      251.01      234.59      8.37 o 
   6   0 -10       15.57       16.92      2.69 o 
   0   1 -10       68.86       63.87      4.79 o 
   1   1 -10       25.63       26.47      1.65 o 
   2   1 -10        0.20        0.28      0.99 o 
   3   1 -10       26.16       25.58      2.76 o 
   4   1 -10       11.46        7.34      1.65 o 
   5   1 -10       16.11       16.89      2.20 o 
   6   1 -10        6.84        7.59      1.62 o 
   0   2 -10      443.55      438.10     12.34 o 
   1   2 -10       28.29       30.59      1.72 o 
   2   2 -10      172.30      165.71      5.45 o 
   3   2 -10       85.12       86.75      3.89 o 
   4   2 -10       64.82       55.17      3.24 o 
   5   2 -10        4.67        6.05      1.79 o 
   6   2 -10       35.06       36.37      3.29 o 
   0   3 -10      703.40      701.83     15.23 o 
   1   3 -10       10.05        8.96      1.22 o 
   2   3 -10       30.03       26.50      2.45 o 
   3   3 -10       29.31       28.25      2.59 o 
   4   3 -10       24.84       24.00      2.53 o 
   5   3 -10        2.99        0.85      1.65 o 
   6   3 -10       89.04       85.55      4.52 o 
   0   4 -10      350.97      362.52      9.23 o 
   1   4 -10      114.18      111.37      3.89 o 
   2   4 -10        9.52       13.75      2.03 o 
   3   4 -10       72.93       71.29      4.43 o 
   4   4 -10        7.43        7.01      2.87 o 
   5   4 -10        9.49        8.18      2.05 o 
   6   4 -10        6.28        5.30      2.13 o 
   0   5 -10      242.98      248.28      7.28 o 
   1   5 -10       20.10       20.93      2.33 o 
   2   5 -10        4.41        3.24      1.64 o 
   3   5 -10       36.46       31.51      2.93 o 
   4   5 -10       80.41       74.04      4.12 o 
   5   5 -10        8.38        4.70      2.10 o 
   0   6 -10      101.79      113.47      4.75 o 
   1   6 -10       76.64       84.71      4.18 o 
   2   6 -10      208.22      208.39      6.94 o 
   3   6 -10       11.81       15.32      2.44 o 
   4   6 -10        1.70        0.28      1.81 o 
   5   6 -10       12.72        9.00      2.39 o 
   0   7 -10       35.00       32.77      2.98 o 
   1   7 -10        8.47        9.63      1.78 o 
   2   7 -10        8.95        6.93      2.02 o 
   3   7 -10        0.93        0.45      2.44 o 
   4   7 -10       18.22       13.85      2.60 o 
   0   8 -10      157.32      165.17      6.27 o 
   1   8 -10       32.68       34.59      2.84 o 
   2   8 -10       17.56       20.82      2.80 o 
   3   8 -10        0.79       -0.02      1.71 o 
   0   9 -10       42.81       45.11      4.07 o 
   1   9 -10        8.69       12.88      2.15 o 
   2   9 -10        5.74        6.70      2.34 o 
   2   0  -9      276.85      284.86     12.53 o 
   4   0  -9       41.62       36.23      3.04 o 
   6   0  -9       48.17       46.29      3.08 o 
   1   1  -9       83.06       81.75      2.60 o 
   2   1  -9       45.68       45.75      2.42 o 
   3   1  -9      523.58      513.50     11.56 o 
   4   1  -9       77.07       74.14      3.22 o 
   5   1  -9      190.88      183.68      6.42 o 
   6   1  -9        4.27        5.36      1.43 o 
   7   1  -9       62.08       56.06      3.11 o 
   1   2  -9       73.74       81.95      2.22 o 
   2   2  -9       70.27       73.19      3.28 o 
   3   2  -9      264.03      262.46      7.32 o 
   4   2  -9       15.17       18.05      2.09 o 
   5   2  -9       32.50       31.28      2.75 o 
   6   2  -9        7.09        5.64      1.84 o 
   7   2  -9       10.66       10.29      1.90 o 
   1   3  -9       55.42       58.94      2.18 o 
   2   3  -9      255.57      251.46      7.06 o 
   3   3  -9      289.62      278.53      7.76 o 
   4   3  -9       70.19       64.89      3.52 o 
   5   3  -9        6.49        8.05      2.32 o 
   6   3  -9       38.19       38.90      3.90 o 
   7   3  -9       21.34       20.33      2.80 o 
   1   4  -9      152.46      161.33      3.91 o 
   2   4  -9       59.51       64.29      3.30 o 
   3   4  -9      152.33      159.97      5.55 o 
   4   4  -9        8.59        8.39      1.88 o 
   5   4  -9       67.12       74.03      4.00 o 
   6   4  -9        7.79        4.87      2.01 o 
   7   4  -9       30.90       31.82      3.67 o 
   1   5  -9       97.94       97.51      3.08 o 
   2   5  -9       26.08       28.39      2.57 o 
   3   5  -9      299.07      295.24      8.38 o 
   4   5  -9       86.41       80.67      4.15 o 
   5   5  -9        5.94        5.64      1.98 o 
   6   5  -9       34.76       36.72      3.48 o 
   1   6  -9      128.20      123.89      3.65 o 
   2   6  -9       67.99       65.00      3.67 o 
   3   6  -9       17.94       22.08      2.70 o 
   4   6  -9        1.38       -1.05      1.58 o 
   5   6  -9       12.60       11.42      2.46 o 
   6   6  -9       10.61       10.34      2.49 o 
   1   7  -9        5.00        3.89      1.36 o 
   2   7  -9       26.10       31.25      4.54 o 
   3   7  -9      101.99      111.88      5.06 o 
   4   7  -9       17.30       18.13      2.71 o 
   5   7  -9       14.13       14.75      2.74 o 
   1   8  -9       18.19       20.34      1.91 o 
   2   8  -9       44.58       45.31      3.50 o 
   3   8  -9       19.38       22.83      2.90 o 
   4   8  -9        0.62       -0.30      1.66 o 
   1   9  -9       21.28       24.13      2.45 o 
   2   9  -9       18.26       15.25      2.71 o 
   3   9  -9       30.70       27.72      3.24 o 
   1  10  -9       13.92       12.90      2.12 o 
   2   0  -8     1208.56     1176.24     41.88 o 
   4   0  -8       50.95       54.51      3.42 o 
   6   0  -8       87.86       88.36      4.85 o 
   8   0  -8       65.97       66.17      3.87 o 
   0   1  -8      660.79      693.26     23.04 o 
   1   1  -8      284.57      274.27      5.56 o 
   2   1  -8      136.37      132.12      4.28 o 
   3   1  -8       52.51       52.77      2.57 o 
   4   1  -8      118.90      109.39      3.99 o 
   5   1  -8       85.66       87.08      3.34 o 
   6   1  -8        2.06        1.28      1.06 o 
   7   1  -8       61.58       54.58      2.64 o 
   8   1  -8        4.70        7.03      2.45 o 
   0   2  -8      665.83      662.02     24.02 o 
   1   2  -8       37.23       37.89      1.41 o 
   2   2  -8      406.66      394.66      7.15 o 
   3   2  -8       23.73       23.49      1.71 o 
   4   2  -8      121.67      126.95      6.16 o 
   5   2  -8       29.10       32.31      2.72 o 
   6   2  -8        5.75        5.54      1.81 o 
   7   2  -8        4.99        4.53      1.85 o 
   0   3  -8      484.10      475.03     12.71 o 
   1   3  -8       16.63       18.70      1.40 o 
   2   3  -8      657.84      638.14     12.07 o 
   3   3  -8       21.02       16.87      1.94 o 
   4   3  -8       99.50       92.77      4.01 o 
   5   3  -8       26.77       24.39      2.46 o 
   6   3  -8       45.78       45.96      3.65 o 
   7   3  -8        3.35        4.61      1.89 o 
   0   4  -8       13.64       17.54      2.15 o 
   1   4  -8      145.33      148.85      3.61 o 
   2   4  -8      174.92      167.55      5.36 o 
   3   4  -8       44.43       43.73      5.22 o 
   4   4  -8        0.68       -0.44      1.19 o 
   5   4  -8       11.37       11.02      2.06 o 
   6   4  -8        6.18        7.06      2.06 o 
   7   4  -8        9.03        9.51      2.29 o 
   0   5  -8      218.78      218.01      6.23 o 
   1   5  -8      208.25      206.59      4.63 o 
   2   5  -8      138.49      132.10      6.11 o 
   3   5  -8       31.39       31.81      2.71 o 
   4   5  -8        5.04        3.93      1.73 o 
   5   5  -8       12.64        9.67      2.07 o 
   6   5  -8       24.57       29.45      3.08 o 
   7   5  -8       17.19       19.06      2.91 o 
   0   6  -8      503.83      499.81     11.81 o 
   1   6  -8      113.06      120.14      3.50 o 
   2   6  -8      108.43      109.24      4.51 o 
   3   6  -8       45.49       46.54      3.89 o 
   4   6  -8      182.45      169.17      6.12 o 
   5   6  -8        6.30        5.61      2.00 o 
   6   6  -8        1.16        0.45      1.96 o 
   0   7  -8      312.62      326.29      8.78 o 
   1   7  -8       17.61       19.69      2.16 o 
   2   7  -8       37.67       32.59      2.89 o 
   3   7  -8       23.71       28.25      2.83 o 
   4   7  -8       43.58       41.57      4.38 o 
   5   7  -8       14.75       12.12      2.44 o 
   6   7  -8        6.63        7.14      4.21 o 
   0   8  -8      102.60      108.46      5.38 o 
   1   8  -8       83.17       85.03      2.90 o 
   2   8  -8      151.10      149.77      5.79 o 
   3   8  -8       50.88       51.80      3.72 o 
   4   8  -8        8.62        8.47      2.25 o 
   5   8  -8       11.49        3.71      3.40 o 
   0   9  -8       56.35       59.15      3.60 o 
   1   9  -8       13.29       13.01      1.55 o 
   2   9  -8       31.04       34.79      3.31 o 
   3   9  -8       35.38       37.38      3.70 o 
   4   9  -8       15.24       19.52      2.88 o 
   0  10  -8       18.00       15.87      2.41 o 
   1  10  -8        7.52        7.88      1.82 o 
   2  10  -8       46.84       54.21      3.30 o 
   3  10  -8       13.11       15.83      2.73 o 
   0  11  -8       25.30       29.35      5.04 o 
   2   0  -7      287.23      303.61     12.36 o 
   4   0  -7      224.55      219.80     10.61 o 
   6   0  -7      348.10      342.08     10.71 o 
   8   0  -7       32.28       37.29      3.12 o 
   1   1  -7      645.84      694.73     11.92 o 
   2   1  -7       66.95       65.75      2.04 o 
   3   1  -7      745.29      714.84     14.64 o 
   4   1  -7       12.45       11.48      1.67 o 
   5   1  -7      690.42      667.31     12.93 o 
   6   1  -7      109.99      101.85      3.75 o 
   7   1  -7      127.14      125.47      3.87 o 
   8   1  -7       17.12       15.42      1.61 o 
   1   2  -7      214.68      224.53      3.91 o 
   2   2  -7      101.16      105.32      2.31 o 
   3   2  -7      344.99      331.36      6.97 o 
   4   2  -7       68.08       68.70      2.71 o 
   5   2  -7       63.93       67.36      2.88 o 
   6   2  -7       41.88       37.39      2.47 o 
   7   2  -7        5.22        4.89      1.77 o 
   8   2  -7        6.10        6.21      1.73 o 
   1   3  -7      186.43      186.16      3.44 o 
   2   3  -7      109.66      104.99      2.65 o 
   3   3  -7       34.99       37.58      2.39 o 
   4   3  -7      406.26      397.36      9.90 o 
   5   3  -7       79.36       78.12      3.76 o 
   6   3  -7       21.64       20.16      3.02 o 
   7   3  -7       12.06        8.93      2.11 o 
   8   3  -7       13.38       10.88      2.38 o 
   1   4  -7      127.70      132.16      3.19 o 
   2   4  -7       13.10       16.81      1.47 o 
   3   4  -7      297.20      297.10      7.86 o 
   4   4  -7        6.65        5.48      1.53 o 
   5   4  -7        7.10       10.59      1.95 o 
   6   4  -7       30.27       30.17      3.64 o 
   7   4  -7       65.31       71.41      4.21 o 
   8   4  -7        6.29        2.52      2.12 o 
   1   5  -7      515.02      531.05      9.09 o 
   2   5  -7       49.32       48.80      2.06 o 
   3   5  -7       25.13       24.57      2.43 o 
   4   5  -7      183.35      166.05      5.69 o 
   5   5  -7      157.31      165.52      5.96 o 
   6   5  -7       39.96       34.92      3.27 o 
   7   5  -7       11.88       11.56      3.09 o 
   1   6  -7      169.44      166.82      4.11 o 
   2   6  -7       50.50       49.94      2.22 o 
   3   6  -7       23.65       28.53      2.57 o 
   4   6  -7       46.73       45.10      3.23 o 
   5   6  -7       94.57       93.17      4.62 o 
   6   6  -7       30.92       30.21      3.86 o 
   7   6  -7        9.13        5.15      4.02 o 
   1   7  -7      196.01      201.83      4.75 o 
   2   7  -7       29.54       31.72      2.14 o 
   3   7  -7       50.70       52.62      3.42 o 
   4   7  -7       38.08       38.44      3.20 o 
   5   7  -7      158.05      168.01      6.44 o 
   6   7  -7        5.43        6.97      2.29 o 
   1   8  -7       12.75       13.51      1.57 o 
   2   8  -7       70.45       64.38      4.31 o 
   3   8  -7       83.51       82.07      4.29 o 
   4   8  -7       89.15       86.29      4.87 o 
   5   8  -7        5.23        4.05      2.59 o 
   6   8  -7        2.83        2.04      2.49 o 
   1   9  -7       13.33       10.93      1.42 o 
   2   9  -7        7.97        8.13      2.06 o 
   3   9  -7       99.42      100.96      6.53 o 
   4   9  -7        4.05        3.02      3.17 o 
   5   9  -7        4.04        1.71      2.00 o 
   1  10  -7       11.14       10.96      1.72 o 
   2  10  -7        4.79        6.26      2.10 o 
   3  10  -7        0.91        1.06      1.94 o 
   4  10  -7       10.19       14.68      2.63 o 
   1  11  -7       11.00       12.92      1.92 o 
   2  11  -7        0.00        1.88      1.49 o 
   2   0  -6      156.70      123.27      6.31 o 
   4   0  -6     1089.97     1057.89     36.50 o 
   6   0  -6      173.51      180.19      6.81 o 
   8   0  -6       74.74       75.78      4.02 o 
   0   1  -6     2700.64     2716.78     80.93 o 
   1   1  -6      495.39      497.69      8.68 o 
   2   1  -6      635.50      657.70     11.17 o 
   3   1  -6       21.78       20.85      1.16 o 
   4   1  -6       18.18       18.39      1.66 o 
   5   1  -6      307.46      297.50      6.86 o 
   6   1  -6      133.23      129.19      4.20 o 
   7   1  -6       85.26       92.11      3.20 o 
   8   1  -6       14.71       12.54      1.48 o 
   0   2  -6     1520.86     1532.05     35.48 o 
   1   2  -6       18.33       16.71      0.89 o 
   2   2  -6      377.80      353.21      5.46 o 
   3   2  -6       19.37       20.03      1.97 o 
   4   2  -6       32.10       30.23      1.84 o 
   5   2  -6       52.79       53.95      2.54 o 
   6   2  -6       25.19       24.84      2.08 o 
   7   2  -6       62.88       57.81      3.03 o 
   8   2  -6        6.53        5.02      1.40 o 
   0   3  -6     1776.15     1716.26     39.22 o 
   1   3  -6       49.46       58.38      1.56 o 
   2   3  -6      669.36      644.95      9.33 o 
   3   3  -6        7.77       12.73      1.20 o 
   4   3  -6      112.81      118.78      3.55 o 
   5   3  -6       17.79       14.83      1.63 o 
   6   3  -6        3.11        1.82      1.52 o 
   7   3  -6       21.83       16.11      2.37 o 
   8   3  -6       43.23       49.89      8.46 o 
   0   4  -6      314.84      325.02      9.23 o 
   1   4  -6       90.62       94.49      2.52 o 
   2   4  -6       13.58       12.57      1.17 o 
   3   4  -6       11.73       14.41      2.44 o 
   4   4  -6       48.84       44.14      2.72 o 
   5   4  -6      140.32      136.45      5.08 o 
   6   4  -6        7.05        3.74      1.83 o 
   7   4  -6       54.56       46.96      3.55 o 
   8   4  -6        2.49        2.60      2.01 o 
   0   5  -6      117.36      118.58      4.77 o 
   1   5  -6       43.36       42.31      1.84 o 
   2   5  -6      876.98      841.47     13.42 o 
   3   5  -6       93.35       94.08      5.90 o 
   4   5  -6       75.10       75.36      3.64 o 
   5   5  -6       26.25       28.03      2.66 o 
   6   5  -6       22.22       25.12      2.77 o 
   7   5  -6       33.74       28.56      3.06 o 
   8   5  -6       29.97       31.23      3.46 o 
   0   6  -6      245.04      244.33      6.63 o 
   1   6  -6      383.99      371.25      9.20 o 
   2   6  -6      170.40      170.14      5.05 o 
   3   6  -6       56.21       53.03      3.08 o 
   4   6  -6       54.48       50.79      3.27 o 
   5   6  -6       24.27       21.27      2.58 o 
   6   6  -6       21.97       20.31      2.69 o 
   7   6  -6        4.99        4.26      2.67 o 
   0   7  -6       44.93       48.44      2.90 o 
   1   7  -6      172.02      172.62      4.25 o 
   2   7  -6      192.47      187.42      5.17 o 
   3   7  -6       12.42       14.77      2.12 o 
   4   7  -6      131.16      122.07      6.73 o 
   5   7  -6       25.38       21.89      2.74 o 
   6   7  -6       15.73       13.04      2.58 o 
   7   7  -6       17.51       13.30      2.65 o 
   0   8  -6      730.04      711.59     15.62 o 
   1   8  -6      130.27      130.42      3.71 o 
   2   8  -6       56.75       53.07      2.87 o 
   3   8  -6       23.07       25.58      4.35 o 
   4   8  -6        1.83        1.39      1.60 o 
   5   8  -6        7.36        5.02      2.17 o 
   6   8  -6       28.06       25.16      4.13 o 
   0   9  -6       42.15       50.13      3.15 o 
   1   9  -6       27.14       27.56      2.07 o 
   2   9  -6      157.71      150.54      4.82 o 
   3   9  -6       60.74       60.25      4.38 o 
   4   9  -6       14.64       16.65      3.14 o 
   5   9  -6        4.19        2.15      1.94 o 
   0  10  -6       53.28       59.82      4.59 o 
   1  10  -6        3.46        2.43      1.24 o 
   2  10  -6       40.26       41.50      3.29 o 
   3  10  -6       31.84       34.94      3.23 o 
   4  10  -6       18.13       13.23      2.52 o 
   5  10  -6        0.62       -2.60      1.74 o 
   0  11  -6        7.23        5.34      2.44 o 
   1  11  -6       14.06       18.14      2.21 o 
   2  11  -6       84.81       91.69      3.95 o 
   3  11  -6       30.76       29.10      4.58 o 
   0  12  -6        6.70        8.14      2.47 o 
   1  12  -6        7.32       11.09      2.20 o 
   2   0  -5      743.13      747.67     25.62 o 
   4   0  -5      417.48      406.55     15.31 o 
   6   0  -5      174.56      177.23      6.67 o 
   8   0  -5       82.22       82.22      4.12 o 
   1   1  -5      375.92      347.05      6.14 o 
   2   1  -5       27.51       29.40      1.33 o 
   3   1  -5     1456.05     1389.83     26.39 o 
   4   1  -5      117.12      119.36      3.37 o 
   5   1  -5     1141.21     1170.90     20.62 o 
   6   1  -5      202.62      193.09      5.24 o 
   7   1  -5      160.03      169.58      4.56 o 
   8   1  -5       40.85       42.08      3.19 o 
   9   1  -5        7.68        6.00      2.47 o 
   1   2  -5      200.02      210.51      3.71 o 
   2   2  -5       23.28       23.31      1.00 o 
   3   2  -5      903.50      885.96     22.20 o 
   4   2  -5      177.09      187.20      4.60 o 
   5   2  -5       58.14       61.75      2.63 o 
   6   2  -5      111.12      103.57      3.93 o 
   7   2  -5       37.09       39.10      2.61 o 
   8   2  -5        4.10        1.27      1.16 o 
   9   2  -5        1.38        2.73      2.18 o 
   1   3  -5      165.08      175.09      3.46 o 
   2   3  -5      352.39      351.87      5.95 o 
   3   3  -5      134.05      123.27      4.68 o 
   4   3  -5      220.13      222.13      6.39 o 
   5   3  -5      109.92      104.89      3.52 o 
   6   3  -5      308.91      319.04      7.39 o 
   7   3  -5        2.28        2.39      1.34 o 
   8   3  -5        0.82       -0.46      1.35 o 
   1   4  -5      680.05      719.19     11.31 o 
   2   4  -5      146.85      161.21      4.09 o 
   3   4  -5      422.56      409.50     11.87 o 
   4   4  -5       71.32       74.98      3.33 o 
   5   4  -5      408.62      410.33     10.48 o 
   6   4  -5       15.80       13.93      2.16 o 
   7   4  -5        2.10        1.46      1.75 o 
   8   4  -5       15.34       17.13      3.68 o 
   1   5  -5      138.67      154.58      3.47 o 
   2   5  -5      293.88      305.67      5.64 o 
   3   5  -5      429.71      406.24     14.76 o 
   4   5  -5       29.02       29.03      2.39 o 
   5   5  -5       57.36       60.47      3.41 o 
   6   5  -5      276.38      286.64     11.97 o 
   7   5  -5       26.09       29.37      3.09 o 
   8   5  -5       35.74       28.24      3.23 o 
   1   6  -5       68.94       70.75      2.37 o 
   2   6  -5       42.98       45.37      2.36 o 
   3   6  -5      174.94      168.83      4.57 o 
   4   6  -5       81.46       82.49      3.82 o 
   5   6  -5       54.79       50.61      3.37 o 
   6   6  -5       24.02       24.64      2.84 o 
   7   6  -5        4.70        3.25      3.38 o 
   8   6  -5        1.02        0.11      3.26 o 
   1   7  -5        9.55       10.39      1.38 o 
   2   7  -5      217.03      208.94      5.40 o 
   3   7  -5      374.73      375.12      9.71 o 
   4   7  -5       47.49       45.70      3.15 o 
   5   7  -5       96.28       93.88      4.52 o 
   6   7  -5        2.40        1.73      1.89 o 
   7   7  -5       28.29       27.13      4.58 o 
   1   8  -5       15.58       16.77      1.89 o 
   2   8  -5       41.26       42.58      2.59 o 
   3   8  -5      183.42      177.49      6.04 o 
   4   8  -5        8.47        6.49      2.31 o 
   5   8  -5       37.49       34.23     16.12 o 
   6   8  -5       72.01       71.96      4.87 o 
   7   8  -5        0.70       -0.21      1.80 o 
   1   9  -5      112.21      115.41      3.59 o 
   2   9  -5       13.86       11.40      1.91 o 
   3   9  -5       34.96       31.30      2.90 o 
   4   9  -5       23.94       22.24      2.61 o 
   5   9  -5       30.21       30.72      3.17 o 
   6   9  -5       10.56        8.64      2.95 o 
   1  10  -5      179.38      160.17      4.44 o 
   2  10  -5       42.16       43.22      2.74 o 
   3  10  -5      164.81      146.43      5.77 o 
   4  10  -5        8.66       13.80      2.43 o 
   5  10  -5        7.86        8.16      3.53 o 
   1  11  -5        5.46        6.84      1.96 o 
   2  11  -5        2.76        3.86      1.97 o 
   3  11  -5       19.75       20.76      2.81 o 
   4  11  -5        6.85        9.99      2.32 o 
   1  12  -5       10.75       14.85      2.32 o 
   2  12  -5       17.84       14.69      3.27 o 
   2   0  -4     1494.74     1424.11     48.53 o 
   4   0  -4      964.09      905.76     32.50 o 
   6   0  -4      225.40      225.19      8.05 o 
   8   0  -4      137.46      140.05      6.26 o 
   0   1  -4     1382.50     1358.59     41.26 o 
   1   1  -4      107.92      100.03      2.22 o 
   2   1  -4     1618.60     1606.02     25.95 o 
   3   1  -4      592.91      608.69     12.49 o 
   4   1  -4     1251.06     1291.90     21.92 o 
   5   1  -4        5.74        7.07      1.19 o 
   6   1  -4       12.77        9.65      1.41 o 
   7   1  -4       70.78       71.69      2.71 o 
   8   1  -4       36.74       35.79      2.54 o 
   9   1  -4       25.55       22.15      3.25 o 
   0   2  -4     2840.54     2802.18     62.16 o 
   1   2  -4      204.09      210.06      3.30 o 
   2   2  -4     1549.36     1546.67     22.95 o 
   3   2  -4      573.31      560.86     14.26 o 
   4   2  -4       93.12       95.42      2.92 o 
   5   2  -4       54.21       55.96      2.44 o 
   6   2  -4       87.39       89.74      3.30 o 
   7   2  -4       64.76       64.04      3.02 o 
   8   2  -4       45.50       43.34      2.77 o 
   9   2  -4       36.07       37.17      4.09 o 
   0   3  -4     3021.36     3002.40     66.88 o 
   1   3  -4       98.96       93.95      2.19 o 
   2   3  -4     1116.37     1047.50     32.02 o 
   3   3  -4       61.06       61.73      4.18 o 
   4   3  -4      508.05      517.67      9.96 o 
   5   3  -4       66.09       63.41      2.69 o 
   6   3  -4      149.52      150.79      4.49 o 
   7   3  -4        7.97        5.31      1.45 o 
   8   3  -4       50.78       54.30      3.10 o 
   9   3  -4        5.85        4.77      2.84 o 
   0   4  -4       72.96       72.43      5.04 o 
   1   4  -4      403.28      395.43      6.55 o 
   2   4  -4      132.04      141.29      3.29 o 
   3   4  -4      296.15      311.34      9.80 o 
   4   4  -4       23.73       25.88      1.67 o 
   5   4  -4      204.95      212.30      5.33 o 
   6   4  -4       43.58       42.18      2.48 o 
   7   4  -4      126.54      124.87      4.34 o 
   8   4  -4        5.12        4.37      2.23 o 
   0   5  -4     3553.79     3662.92     80.61 o 
   1   5  -4      209.23      204.79      5.16 o 
   2   5  -4        9.26       19.36      1.46 o 
   3   5  -4       31.56       34.77      1.78 o 
   4   5  -4       93.14       94.04      5.15 o 
   5   5  -4       11.61       18.75      2.42 o 
   6   5  -4      126.57      131.00      6.33 o 
   7   5  -4       59.98       64.75      4.38 o 
   8   5  -4       18.74       14.19      2.59 o 
   0   6  -4      132.11      128.20      4.12 o 
   1   6  -4      361.52      351.18      6.38 o 
   2   6  -4      203.45      205.30      5.01 o 
   3   6  -4       71.93       62.26      2.88 o 
   4   6  -4       31.52       28.91      2.50 o 
   5   6  -4        7.07        6.31      1.70 o 
   6   6  -4       30.67       30.42      2.91 o 
   7   6  -4        3.88        0.40      1.95 o 
   8   6  -4       23.94       23.76      3.24 o 
   0   7  -4       54.17       48.63      2.61 o 
   1   7  -4       34.29       38.20      2.19 o 
   2   7  -4       25.02       31.12      2.07 o 
   3   7  -4       77.32       77.26      2.98 o 
   4   7  -4       88.88       85.71      4.92 o 
   5   7  -4        4.62        3.09      1.83 o 
   6   7  -4        0.60        0.71      1.67 o 
   7   7  -4        6.43        6.46      2.24 o 
   0   8  -4      438.53      432.33     10.25 o 
   1   8  -4      259.48      258.51      6.28 o 
   2   8  -4      225.15      218.57      5.64 o 
   3   8  -4       20.96       21.07      1.92 o 
   4   8  -4       74.75       72.55      3.92 o 
   5   8  -4        0.80        1.83      1.87 o 
   6   8  -4        6.80        4.94      2.39 o 
   7   8  -4        1.76        4.84      2.47 o 
   0   9  -4      491.49      471.48     14.42 o 
   1   9  -4       61.15       65.27      2.70 o 
   2   9  -4       72.93       71.87      3.15 o 
   3   9  -4       22.82       22.51      2.10 o 
   4   9  -4       85.39       82.88      4.27 o 
   5   9  -4       17.40       16.49      2.54 o 
   6   9  -4       33.74       33.30      3.37 o 
   0  10  -4      229.84      216.86      8.43 o 
   1  10  -4       11.31       10.80      1.73 o 
   2  10  -4       36.13       40.08      2.59 o 
   3  10  -4       24.06       22.75      2.57 o 
   4  10  -4        0.89        0.78      1.66 o 
   5  10  -4       44.32       42.57      4.37 o 
   0  11  -4      403.29      395.38     13.07 o 
   1  11  -4       50.35       51.63      2.95 o 
   2  11  -4       48.53       41.31      3.82 o 
   3  11  -4       13.18       13.00      2.34 o 
   4  11  -4        9.94        9.63      2.23 o 
   0  12  -4        1.48        5.02      3.47 o 
   1  12  -4        1.02        5.84      3.95 o 
   2  12  -4        1.74        4.91      3.33 o 
   3  12  -4        2.89        3.36      2.53 o 
   2   0  -3     2083.49     2064.08     68.96 o 
   4   0  -3       92.06       94.74      5.59 o 
   6   0  -3      103.50      109.82      4.00 o 
   8   0  -3        3.29        2.61      3.11 o 
   1   1  -3      206.76      196.70      3.79 o 
   2   1  -3      941.50      970.44     19.02 o 
   3   1  -3     2770.55     2911.21     48.02 o 
   4   1  -3      190.92      189.24      4.96 o 
   5   1  -3      726.71      704.52     12.87 o 
   6   1  -3        3.24        2.19      0.86 o 
   7   1  -3      244.63      259.47      5.62 o 
   8   1  -3       59.78       67.02      4.74 o 
   9   1  -3       14.34       13.49      2.93 o 
   1   2  -3     1665.14     1654.00     23.47 o 
   2   2  -3      516.55      564.00      9.02 o 
   3   2  -3       49.40       51.80      2.12 o 
   4   2  -3      599.09      608.81     11.15 o 
   5   2  -3      901.11      933.01     16.49 o 
   6   2  -3       30.32       31.82      2.03 o 
   7   2  -3       25.27       25.27      2.13 o 
   8   2  -3        0.70        1.24      1.93 o 
   9   2  -3        1.74        1.12      2.14 o 
   1   3  -3      194.00      194.88      4.87 o 
   2   3  -3      726.47      745.78     13.65 o 
   3   3  -3     1310.15     1262.67     32.86 o 
   4   3  -3      707.97      714.69     11.43 o 
   5   3  -3       47.61       42.06      2.14 o 
   6   3  -3       16.13       16.67      1.67 o 
   7   3  -3       68.29       74.77      3.22 o 
   8   3  -3       31.26       36.28      2.84 o 
   9   3  -3        0.93        0.50      2.02 o 
   1   4  -3     1456.65     1494.97     21.58 o 
   2   4  -3       93.19       93.89      2.75 o 
   3   4  -3     1236.34     1153.62     46.23 o 
   4   4  -3      140.32      143.58      3.48 o 
   5   4  -3      316.72      315.44      6.84 o 
   6   4  -3       27.38       28.32      3.03 o 
   7   4  -3       83.43       92.39      3.61 o 
   8   4  -3        4.15        5.70      2.22 o 
   9   4  -3       28.57       20.29      3.18 o 
   1   5  -3      482.42      521.47     13.83 o 
   2   5  -3        8.82        8.52      1.07 o 
   3   5  -3      209.08      208.31      8.69 o 
   4   5  -3      564.93      562.77     30.02 o 
   5   5  -3       94.00       98.88      4.16 o 
   6   5  -3        5.09        3.53      1.20 o 
   7   5  -3        3.23        3.90      2.87 o 
   8   5  -3      118.18      119.44      9.32 o 
   1   6  -3       24.68       25.51      2.26 o 
   2   6  -3      136.43      130.51      3.65 o 
   3   6  -3       57.53       55.31      3.98 o 
   4   6  -3      108.26      107.12      3.38 o 
   5   6  -3       12.68        9.62      1.85 o 
   6   6  -3      150.41      157.82      6.29 o 
   7   6  -3        5.06        4.00      1.80 o 
   8   6  -3       18.76       13.59      3.58 o 
   1   7  -3       51.10       49.70      2.34 o 
   2   7  -3      309.27      292.09      7.77 o 
   3   7  -3      130.60      118.57      5.20 o 
   4   7  -3      134.37      127.39      4.85 o 
   5   7  -3       85.35       88.98      4.21 o 
   6   7  -3       67.73       70.67      4.68 o 
   7   7  -3       58.46       57.62      9.70 o 
   8   7  -3        0.86        0.71      1.92 o 
   1   8  -3       69.41       73.50      2.70 o 
   2   8  -3       88.57       87.86      3.23 o 
   3   8  -3        0.92       -0.58      1.00 o 
   4   8  -3       76.40       74.96      3.84 o 
   5   8  -3       67.15       66.55      3.93 o 
   6   8  -3       32.29       31.50      3.15 o 
   7   8  -3        5.99        5.94      2.06 o 
   1   9  -3      349.09      347.67      7.87 o 
   2   9  -3       46.93       44.66      3.50 o 
   3   9  -3      247.00      240.07      6.16 o 
   4   9  -3        8.73       11.04      2.07 o 
   5   9  -3       29.27       27.57      3.00 o 
   6   9  -3       45.85       47.03      3.70 o 
   1  10  -3      589.22      542.28     11.39 o 
   2  10  -3       29.85       32.95      2.36 o 
   3  10  -3        1.36        1.40      1.19 o 
   4  10  -3       19.31       23.09      2.70 o 
   5  10  -3      147.84      146.86      7.46 o 
   6  10  -3        9.69        8.44      2.26 o 
   1  11  -3        6.13        5.26      1.78 o 
   2  11  -3        7.78        6.64      1.89 o 
   3  11  -3        3.41        3.69      2.64 o 
   4  11  -3        3.31        4.61      2.64 o 
   5  11  -3        8.81       13.16      3.45 o 
   1  12  -3        2.73        7.10      2.51 o 
   2  12  -3       12.82       15.68      3.11 o 
   3  12  -3       18.53       11.04      5.36 o 
   1  13  -3        3.50        7.05      2.34 o 
   2   0  -2    30915.65    33056.65    991.61 o 
   4   0  -2      565.82      596.68     14.78 o 
   6   0  -2       27.73       33.64      2.33 o 
   8   0  -2      192.09      180.03     11.14 o 
   0   1  -2     2162.17     2041.74     45.01 o 
   1   1  -2      818.88      787.03     13.43 o 
   2   1  -2     3438.21     3521.80     56.38 o 
   3   1  -2        3.49        3.24      0.71 o 
   4   1  -2      943.66      985.27     16.32 o 
   5   1  -2       16.26       17.97      1.41 o 
   6   1  -2       42.51       40.76      1.81 o 
   7   1  -2       20.43       19.93      1.54 o 
   8   1  -2       29.19       31.52      4.03 o 
   9   1  -2        6.53        6.71      2.41 o 
   0   2  -2     8088.54     7388.81    165.47 o 
   1   2  -2     2318.01     2268.67     36.97 o 
   2   2  -2     3123.21     2970.27     56.06 o 
   3   2  -2      943.47     1008.42     15.26 o 
   4   2  -2      276.89      276.65      5.08 o 
   5   2  -2       26.43       33.47      1.85 o 
   6   2  -2        4.35        6.38      1.16 o 
   7   2  -2       59.45       59.20      2.76 o 
   8   2  -2       60.23       66.53      4.65 o 
   9   2  -2       26.96       27.45      3.66 o 
   0   3  -2     3665.71     3756.99     82.56 o 
   1   3  -2      201.31      210.81      3.66 o 
   2   3  -2     1469.56     1445.01     24.99 o 
   3   3  -2      115.33      121.25      2.63 o 
   4   3  -2       45.54       44.39      1.55 o 
   5   3  -2        0.14        0.71      0.89 o 
   6   3  -2       48.34       44.27      2.29 o 
   7   3  -2       30.55       26.04      2.08 o 
   8   3  -2       10.01       13.51      2.68 o 
   9   3  -2        5.64        6.45      2.37 o 
   0   4  -2      157.76      171.82      5.26 o 
   1   4  -2     1348.24     1312.08     21.82 o 
   2   4  -2       81.25       77.67      2.33 o 
   3   4  -2      569.33      565.99     16.25 o 
   4   4  -2      230.46      234.07      7.01 o 
   5   4  -2      248.49      259.81      5.98 o 
   6   4  -2       37.49       36.97      2.20 o 
   7   4  -2       29.68       31.32      2.28 o 
   8   4  -2        7.32        8.52      2.38 o 
   9   4  -2       47.26       44.53      4.35 o 
   0   5  -2        4.89       11.62      1.41 o 
   1   5  -2       51.90       42.58      1.86 o 
   2   5  -2     1299.84     1345.56     30.17 o 
   3   5  -2      126.75      142.75      4.06 o 
   4   5  -2       29.67       30.52      2.91 o 
   5   5  -2       62.52       62.56      2.92 o 
   6   5  -2       11.83       12.14      1.58 o 
   7   5  -2       69.12       64.36      4.52 o 
   8   5  -2       31.75       36.36      3.82 o 
   9   5  -2       17.89       23.31      5.32 o 
   0   6  -2      966.41     1023.78     25.82 o 
   1   6  -2      201.32      190.58      4.52 o 
   2   6  -2      952.42      945.02     16.63 o 
   3   6  -2       84.05       85.75      3.03 o 
   4   6  -2       21.65       23.54      1.67 o 
   5   6  -2       20.74       18.67      2.20 o 
   6   6  -2       79.92       82.08      4.06 o 
   7   6  -2       31.52       28.05      2.95 o 
   8   6  -2       27.67       32.10      5.55 o 
   0   7  -2       68.34       65.97      3.55 o 
   1   7  -2       84.76       91.42      3.02 o 
   2   7  -2      176.91      169.55      4.39 o 
   3   7  -2       13.69       16.28      1.56 o 
   4   7  -2      166.07      165.73      4.61 o 
   5   7  -2       21.89       25.17      2.55 o 
   6   7  -2        8.07        8.32      2.01 o 
   7   7  -2       15.75       16.44      2.57 o 
   8   7  -2        0.47       -1.03      3.98 o 
   0   8  -2      364.09      365.35     11.00 o 
   1   8  -2       32.36       37.51      2.83 o 
   2   8  -2      521.99      509.04     10.20 o 
   3   8  -2      120.34      114.69      6.61 o 
   4   8  -2       57.07       50.92      3.53 o 
   5   8  -2       34.55       34.39      4.10 o 
   6   8  -2        6.38        4.55      1.93 o 
   7   8  -2        3.88        2.87      2.56 o 
   0   9  -2      288.34      282.92      9.39 o 
   1   9  -2      126.91      113.51      3.70 o 
   2   9  -2      208.70      201.22      6.34 o 
   3   9  -2        3.11        1.60      1.25 o 
   4   9  -2       73.63       70.01      4.76 o 
   5   9  -2       12.27       13.43      2.27 o 
   6   9  -2       10.57        9.66      2.18 o 
   7   9  -2        6.00        7.02      2.53 o 
   0  10  -2        8.12       11.85      2.13 o 
   1  10  -2       40.72       43.51      3.58 o 
   2  10  -2       69.13       65.88      6.02 o 
   3  10  -2        0.89        0.52      1.37 o 
   4  10  -2       19.19       21.32      3.50 o 
   5  10  -2       55.51       53.58      3.74 o 
   6  10  -2        2.19        2.01      2.06 o 
   0  11  -2      166.86      146.02      9.95 o 
   1  11  -2        8.40       11.32      2.80 o 
   2  11  -2      117.61      111.16      6.17 o 
   3  11  -2       14.64       16.26      2.32 o 
   4  11  -2       10.32       11.38      4.63 o 
   5  11  -2       11.52       12.48      4.17 o 
   0  12  -2       24.44       24.66      5.22 o 
   1  12  -2        1.53        3.62      2.30 o 
   2  12  -2       10.31       16.84      4.36 o 
   3  12  -2        8.56       16.30      2.95 o 
   4  12  -2        2.22        5.32      5.19 o 
   0  13  -2       20.93       25.02      4.99 o 
   1  13  -2        0.55        5.23      2.35 o 
   2   0  -1       83.75       93.22      4.60 o 
   4   0  -1      554.50      576.17     14.10 o 
   6   0  -1      293.51      318.03      7.60 o 
   8   0  -1       21.28       23.24      4.40 o 
   1   1  -1     7279.28     6981.52    117.55 o 
   2   1  -1     5764.87     5797.52     85.44 o 
   3   1  -1     2599.11     2645.84     37.44 o 
   4   1  -1        0.21        0.22      0.51 o 
   5   1  -1      693.67      735.44     13.19 o 
   6   1  -1       56.34       54.54      1.82 o 
   7   1  -1       75.91       87.16      4.85 o 
   8   1  -1       10.94       12.62      2.63 o 
   9   1  -1       34.01       37.60      4.04 o 
   1   2  -1      923.65      867.26     14.41 o 
   2   2  -1     1266.88     1302.90     19.15 o 
   3   2  -1     2817.92     2848.33     40.82 o 
   4   2  -1       36.98       33.94      1.49 o 
   5   2  -1      429.95      413.35      8.55 o 
   6   2  -1        7.46        5.34      1.11 o 
   7   2  -1      105.02      107.62      5.44 o 
   8   2  -1        1.70        2.59      1.86 o 
   9   2  -1        0.83       -0.83      1.77 o 
   1   3  -1      224.17      216.04      6.41 o 
   2   3  -1      220.14      231.92      5.97 o 
   3   3  -1       32.88       37.23      1.33 o 
   4   3  -1       73.28       66.35      4.67 o 
   5   3  -1      525.07      536.03     11.01 o 
   6   3  -1       28.81       30.13      1.97 o 
   7   3  -1       84.26       85.83      3.37 o 
   8   3  -1        5.91        5.04      2.10 o 
   9   3  -1        4.77        5.23      2.32 o 
   1   4  -1      699.61      770.79     14.40 o 
   2   4  -1      211.91      206.49      5.02 o 
   3   4  -1     1419.94     1370.34     50.55 o 
   4   4  -1       15.75       14.62      1.27 o 
   5   4  -1      535.14      519.68      8.97 o 
   6   4  -1       10.85       11.79      1.47 o 
   7   4  -1       24.84       22.74      2.03 o 
   8   4  -1        5.20        6.37      2.28 o 
   9   4  -1        6.28        5.34      2.31 o 
   1   5  -1      220.66      264.95      5.40 o 
   2   5  -1      735.60      766.03     13.50 o 
   3   5  -1      112.07      109.86      4.94 o 
   4   5  -1      144.87      141.26      3.62 o 
   5   5  -1       64.23       58.22      2.42 o 
   6   5  -1      155.53      157.80      4.63 o 
   7   5  -1       45.41       40.35      4.13 o 
   8   5  -1       16.59       16.08      2.79 o 
   9   5  -1        3.28        5.13      2.43 o 
   1   6  -1      129.69      148.94      3.72 o 
   2   6  -1       76.05       78.76      2.61 o 
   3   6  -1      133.75      134.52      3.71 o 
   4   6  -1      283.95      277.36      7.29 o 
   5   6  -1       66.36       61.12      2.32 o 
   6   6  -1      224.97      214.91     12.89 o 
   7   6  -1        3.04        2.79      1.91 o 
   8   6  -1       82.77       81.79      8.00 o 
   1   7  -1      179.38      188.61      7.70 o 
   2   7  -1      487.70      483.99     11.90 o 
   3   7  -1      227.31      219.08      5.32 o 
   4   7  -1      238.20      230.35      8.24 o 
   5   7  -1      163.44      166.62      5.71 o 
   6   7  -1      176.20      189.29      6.37 o 
   7   7  -1        8.64       10.40      2.13 o 
   8   7  -1       13.63       17.65      4.26 o 
   1   8  -1       18.04       15.94      1.76 o 
   2   8  -1      152.58      146.13      5.30 o 
   3   8  -1      112.51      111.46      3.64 o 
   4   8  -1       29.44       26.71      2.63 o 
   5   8  -1       49.00       53.26      3.33 o 
   6   8  -1        1.39        1.03      1.62 o 
   7   8  -1       15.79       16.03      2.51 o 
   1   9  -1      226.02      221.33      5.49 o 
   2   9  -1       91.56       87.45      4.17 o 
   3   9  -1      472.12      466.07     11.56 o 
   4   9  -1       95.27       97.01      4.32 o 
   5   9  -1      250.39      252.34      7.71 o 
   6   9  -1        2.49        2.47      1.75 o 
   7   9  -1       50.71       54.45      3.81 o 
   1  10  -1       76.13       73.72      4.86 o 
   2  10  -1        3.90        3.30      1.56 o 
   3  10  -1      319.96      320.90     11.69 o 
   4  10  -1        4.02        3.47      1.68 o 
   5  10  -1       33.62       36.86      4.68 o 
   6  10  -1        5.37        8.53      2.86 o 
   1  11  -1       51.83       48.87      4.14 o 
   2  11  -1        9.65       11.04      2.70 o 
   3  11  -1       80.18       74.19      5.01 o 
   4  11  -1        1.77        6.25      2.02 o 
   5  11  -1       18.41       17.82      5.98 o 
   1  12  -1        2.99        6.28      2.49 o 
   2  12  -1        1.35        4.70      2.14 o 
   3  12  -1       10.73       18.09      2.99 o 
   4  12  -1        1.10        2.55      4.10 o 
   1  13  -1        0.37        5.97      2.37 o 
   2  13  -1        6.57       16.89      2.89 o 
   2   0   0     1158.74     1254.33     30.00 o 
   4   0   0     1329.65     1348.58     44.53 o 
   6   0   0      864.14      894.44     18.01 o 
   8   0   0        6.93        9.09      3.47 o 
   0   1   0        1.54       -0.60      0.40 o 
   1   1   0      352.12      321.23      8.33 o 
   2   1   0     1010.33     1063.78     15.71 o 
   3   1   0        3.99        5.38      0.60 o 
   4   1   0      118.95      120.72      2.66 o 
   5   1   0       71.55       71.03      2.10 o 
   6   1   0        4.48        4.31      0.99 o 
   7   1   0        0.59        1.08      1.64 o 
   8   1   0        5.72        5.62      2.15 o 
   9   1   0        1.37        1.77      2.16 o 
   0   2   0     1485.01     1424.77     49.06 o 
   1   2   0     4959.05     4985.51    376.15 o 
   2   2   0     2506.99     2441.99     35.28 o 
   3   2   0      102.10       96.86      2.54 o 
   4   2   0     1115.48     1138.50     17.30 o 
   5   2   0      401.58      414.36      7.27 o 
   6   2   0       29.71       28.28      1.62 o 
   7   2   0       14.89       16.18      2.54 o 
   8   2   0       45.99       47.94      4.07 o 
   9   2   0        3.15        4.17      2.25 o 
   0   3   0      490.27      532.39     14.26 o 
   1   3   0        1.29        0.75      0.52 o 
   2   3   0      442.31      436.19     11.06 o 
   3   3   0       30.15       29.29      4.32 o 
   4   3   0       37.93       45.13      1.62 o 
   5   3   0       69.84       66.68      4.02 o 
   6   3   0       14.11       12.32      1.41 o 
   7   3   0       12.63       15.22      2.44 o 
   8   3   0       27.83       29.69      3.50 o 
   9   3   0        2.90        3.03      2.20 o 
   0   4   0       74.29       73.17      2.84 o 
   1   4   0     2174.50     2157.72     55.29 o 
   2   4   0       79.45       82.94      2.41 o 
   3   4   0       44.81       36.16      1.44 o 
   4   4   0       23.46       28.82      1.63 o 
   5   4   0       88.00       90.02      2.66 o 
   6   4   0       11.39       12.91      1.51 o 
   7   4   0       73.41       72.55      7.82 o 
   8   4   0        9.99       11.13      2.52 o 
   9   4   0        0.44        1.02      2.01 o 
   0   5   0     2252.19     2299.26     54.68 o 
   1   5   0      337.71      336.05     12.60 o 
   2   5   0       88.75       78.47      2.48 o 
   3   5   0       23.81       23.58      1.99 o 
   4   5   0       41.25       46.64      2.07 o 
   5   5   0       67.22       78.54      2.53 o 
   6   5   0       20.88       24.67      1.97 o 
   7   5   0      117.32      119.24      6.02 o 
   8   5   0        9.63       12.23      2.63 o 
   9   5   0       27.35       24.71      3.62 o 
   0   6   0     6429.57     6759.08    159.83 o 
   1   6   0      132.73      134.52      4.13 o 
   2   6   0      297.93      278.19      8.38 o 
   3   6   0      329.58      325.08      6.88 o 
   4   6   0       46.07       42.17      9.39 o 
   5   6   0        6.94        4.79      1.12 o 
   6   6   0        2.31        2.36      1.20 o 
   7   6   0       50.00       49.48      3.38 o 
   8   6   0       12.41       17.97      3.03 o 
   0   7   0      769.52      771.37     19.93 o 
   1   7   0        1.72       -0.07      0.63 o 
   2   7   0       66.39       72.34      3.12 o 
   3   7   0       29.25       33.10      2.37 o 
   4   7   0      123.16      129.00      3.93 o 
   5   7   0      103.09      102.38      3.59 o 
   6   7   0       93.33       74.87     13.03 o 
   7   7   0        1.50        0.54      1.52 o 
   8   7   0        3.44        4.30      3.31 o 
   0   8   0      455.63      498.16     13.81 o 
   1   8   0       15.16       17.94      1.66 o 
   2   8   0       38.40       36.68      2.49 o 
   3   8   0       27.44       30.11      3.21 o 
   4   8   0      626.57      614.38     15.99 o 
   5   8   0      101.32      108.61      3.83 o 
   6   8   0       73.69       70.99      3.88 o 
   7   8   0        7.10        5.30      1.78 o 
   0   9   0       33.29       30.68      4.96 o 
   1   9   0       33.29       28.75      4.81 o 
   2   9   0      120.36      111.20      4.35 o 
   3   9   0       19.24       18.35      2.27 o 
   4   9   0        8.43        9.29      2.10 o 
   5   9   0       14.42       13.94      2.81 o 
   6   9   0        0.76       -0.26      2.69 o 
   7   9   0        0.20        0.18      2.25 o 
   0  10   0       53.11       56.86      5.88 o 
   1  10   0       59.10       48.99      3.90 o 
   2  10   0        5.97       14.66      3.65 o 
   3  10   0        7.85        7.60      2.40 o 
   4  10   0        6.41        8.55      2.49 o 
   5  10   0       18.37       13.16      5.97 o 
   6  10   0        1.38        4.81      4.81 o 
   0  11   0      124.73      122.12      8.99 o 
   1  11   0       23.45       35.57      3.98 o 
   2  11   0       62.63       56.42      4.30 o 
   3  11   0        1.14        3.93      2.15 o 
   4  11   0        1.89        4.74      2.78 o 
   5  11   0        4.88       11.07      4.96 o 
   0  12   0       36.87       43.97      6.38 o 
   1  12   0        3.64        3.43      2.12 o 
   2  12   0       18.97       23.63      3.36 o 
   3  12   0        7.14       21.00      3.21 o 
   4  12   0        5.43       10.37      2.76 o 
   0  13   0       72.81       81.98      7.70 o 
   1  13   0        2.03        5.06      2.18 o 
   2  13   0       13.19       18.29      3.00 o 
   2   0   1       87.97       94.68      2.48 o 
   4   0   1      565.16      584.34     12.57 o 
   6   0   1      280.86      287.21     14.08 o 
   8   0   1       22.35       30.51      4.89 o 
   1   1   1     7328.55     7605.21    159.46 o 
   2   1   1     5793.72     5911.29     98.51 o 
   3   1   1     2570.86     2507.09     58.67 o 
   4   1   1        0.51        0.10      0.42 o 
   5   1   1      710.40      741.22     12.43 o 
   6   1   1       54.39       56.83      3.73 o 
   7   1   1       72.85       80.54      4.80 o 
   8   1   1       11.03       10.13      2.54 o 
   9   1   1       33.98       38.33      4.16 o 
   1   2   1      939.71      866.79     39.11 o 
   2   2   1     1245.19     1302.80     25.75 o 
   3   2   1     2799.72     2760.39     45.53 o 
   4   2   1       39.09       33.85      2.63 o 
   5   2   1      430.50      422.47      7.33 o 
   6   2   1        6.60        7.10      1.35 o 
   7   2   1      103.76      109.44      5.79 o 
   8   2   1        1.82        3.70      2.08 o 
   9   2   1        0.86        0.67      2.00 o 
   1   3   1      221.09      210.86      6.36 o 
   2   3   1      206.97      203.54      7.96 o 
   3   3   1       30.18       36.13      1.39 o 
   4   3   1       82.81       78.44      2.80 o 
   5   3   1      524.15      524.80      9.06 o 
   6   3   1       29.49       33.07      2.96 o 
   7   3   1       85.22       85.50      4.92 o 
   8   3   1        6.02        8.41      2.37 o 
   9   3   1        4.70        5.54      2.44 o 
   1   4   1      710.14      750.33     42.28 o 
   2   4   1      212.09      187.44     24.20 o 
   3   4   1     1398.83     1398.54     64.86 o 
   4   4   1       15.72       13.75      1.34 o 
   5   4   1      533.74      513.42     10.37 o 
   6   4   1       10.93       12.76      1.31 o 
   7   4   1       24.70       25.55      3.04 o 
   8   4   1        5.18        4.44      2.03 o 
   9   4   1        6.28        6.53      2.57 o 
   1   5   1      219.92      246.99      7.69 o 
   2   5   1      752.60      749.94     34.48 o 
   3   5   1      116.22      121.22      4.86 o 
   4   5   1      138.21      139.77      3.84 o 
   5   5   1       61.98       63.58      2.29 o 
   6   5   1      157.70      155.68      5.98 o 
   7   5   1       46.12       43.29      3.69 o 
   8   5   1       16.09       12.68      2.60 o 
   9   5   1        3.27        6.51      2.54 o 
   1   6   1      133.03      141.26      4.23 o 
   2   6   1       71.45       73.33      4.08 o 
   3   6   1      131.44      126.71      5.35 o 
   4   6   1      290.05      279.01      9.21 o 
   5   6   1       70.09       66.75      2.75 o 
   6   6   1      219.81      221.46      5.12 o 
   7   6   1        2.61        3.01      2.00 o 
   8   6   1       83.30       80.92      5.40 o 
   1   7   1      183.45      198.50      4.50 o 
   2   7   1      480.55      480.13     14.24 o 
   3   7   1      226.55      207.02      9.75 o 
   4   7   1      241.04      219.49      8.21 o 
   5   7   1      167.02      168.50      6.54 o 
   6   7   1      176.51      170.59     14.03 o 
   7   7   1        8.01        3.27      2.41 o 
   8   7   1       13.66       14.51      3.93 o 
   1   8   1       18.00       15.39      1.71 o 
   2   8   1      150.55      146.65      4.88 o 
   3   8   1      112.38      106.01      4.18 o 
   4   8   1       31.44       29.55      2.98 o 
   5   8   1       49.01       47.74      6.71 o 
   6   8   1        1.61        1.39      1.85 o 
   7   8   1       15.78       17.62      4.30 o 
   1   9   1      229.95      223.70      8.50 o 
   2   9   1       90.99       90.60      6.20 o 
   3   9   1      460.43      445.47     14.36 o 
   4   9   1       96.28      102.40      5.47 o 
   5   9   1      254.38      241.50      9.43 o 
   6   9   1        2.55        2.33      2.26 o 
   7   9   1       50.74       49.29      6.21 o 
   1  10   1       74.94       68.58      7.60 o 
   2  10   1        4.23        5.78      2.25 o 
   3  10   1      321.21      308.22     14.03 o 
   4  10   1        3.42        7.24      2.29 o 
   5  10   1       32.49       42.21      3.80 o 
   6  10   1        5.66        8.43      4.26 o 
   1  11   1       51.44       52.01      4.13 o 
   2  11   1        9.15       12.50      2.68 o 
   3  11   1       81.26       77.83      7.69 o 
   4  11   1        2.10        7.58      2.29 o 
   5  11   1       18.07       35.26      4.63 o 
   1  12   1        2.97        6.42      2.35 o 
   2  12   1        1.37        2.84      2.01 o 
   3  12   1       10.85       21.50      5.32 o 
   4  12   1        1.10        7.11      3.64 o 
   1  13   1        0.37        6.10      2.18 o 
   2  13   1        6.27       13.20      2.71 o 
   0   0   2     7128.89     6949.63    239.47 o 
   2   0   2    30849.19    29495.67    744.89 o 
   4   0   2      564.70      609.31     12.91 o 
   6   0   2       29.65       27.27      4.00 o 
   8   0   2      188.15      193.89     11.70 o 
   0   1   2     2120.95     1997.50     69.32 o 
   1   1   2      872.65      848.14     20.08 o 
   2   1   2     3474.71     3564.66    136.19 o 
   3   1   2        4.75        5.27      0.76 o 
   4   1   2      940.39      908.50     25.77 o 
   5   1   2       15.73       20.84      1.54 o 
   6   1   2       42.00       38.45      2.42 o 
   7   1   2       21.65       20.29      2.74 o 
   8   1   2       29.63       35.43      3.72 o 
   9   1   2        6.48        7.84      2.55 o 
   0   2   2     8049.20     7433.80    253.65 o 
   1   2   2     2332.91     2299.95    114.15 o 
   2   2   2     3091.48     2980.31     57.77 o 
   3   2   2      924.64     1007.39     20.51 o 
   4   2   2      280.88      286.52      7.22 o 
   5   2   2       26.21       30.38      1.82 o 
   6   2   2        3.93        4.44      1.32 o 
   7   2   2       58.79       58.93      3.27 o 
   8   2   2       59.39       65.74      4.79 o 
   9   2   2       25.84       26.09      3.63 o 
   0   3   2     3701.49     3694.70    128.66 o 
   1   3   2      195.92      198.04     12.31 o 
   2   3   2     1489.86     1507.63     76.66 o 
   3   3   2      116.93      121.52      4.44 o 
   4   3   2       45.02       42.07      1.81 o 
   5   3   2        0.13        0.63      0.69 o 
   6   3   2       46.87       38.52      2.41 o 
   7   3   2       30.40       31.89      2.52 o 
   8   3   2        9.95       12.13      2.76 o 
   9   3   2        5.54        7.83      2.58 o 
   0   4   2      158.31      171.84      8.00 o 
   1   4   2     1332.63     1278.29     32.57 o 
   2   4   2       81.54       78.11      3.74 o 
   3   4   2      554.64      545.82     15.21 o 
   4   4   2      230.94      250.69     10.11 o 
   5   4   2      247.48      252.34      6.05 o 
   6   4   2       37.41       37.78      2.52 o 
   7   4   2       31.61       28.56      3.28 o 
   8   4   2        7.31        9.43      2.83 o 
   9   4   2       46.06       46.02      4.58 o 
   0   5   2        1.97        7.31      2.18 o 
   1   5   2       55.36       49.30      2.80 o 
   2   5   2     1308.29     1326.48     45.62 o 
   3   5   2      128.92      127.85     11.35 o 
   4   5   2       30.98       30.59      3.68 o 
   5   5   2       62.58       66.89      3.10 o 
   6   5   2       12.79       14.61      1.74 o 
   7   5   2       68.39       62.04      4.40 o 
   8   5   2       31.03       33.52      3.85 o 
   9   5   2       18.17       17.65      3.28 o 
   0   6   2      986.12     1020.18     47.16 o 
   1   6   2      200.77      194.79      6.92 o 
   2   6   2      940.72      930.86     24.76 o 
   3   6   2       86.21       83.01      4.16 o 
   4   6   2       21.13       24.37      2.55 o 
   5   6   2       20.39       19.73      4.17 o 
   6   6   2       80.94       81.87      9.11 o 
   7   6   2       32.77       30.13      6.21 o 
   8   6   2       26.60       29.35      3.60 o 
   0   7   2       69.30       69.69      5.45 o 
   1   7   2       92.92       95.49      4.60 o 
   2   7   2      174.22      157.80      6.47 o 
   3   7   2       14.19       17.26      2.47 o 
   4   7   2      166.29      161.59      5.35 o 
   5   7   2       21.61       23.82      3.04 o 
   6   7   2        7.93        9.49      1.96 o 
   7   7   2       16.24       13.16      3.77 o 
   8   7   2        0.40        3.31      2.98 o 
   0   8   2      350.14      342.81     16.23 o 
   1   8   2       32.23       38.99      3.36 o 
   2   8   2      522.84      512.42     15.29 o 
   3   8   2      120.88      113.71      7.40 o 
   4   8   2       58.21       56.59      3.91 o 
   5   8   2       34.79       32.26      2.68 o 
   6   8   2        6.07        5.71      3.35 o 
   7   8   2        3.89        5.75      2.94 o 
   0   9   2      287.04      272.86     14.08 o 
   1   9   2      124.68      113.16      5.68 o 
   2   9   2      210.44      200.72     16.81 o 
   3   9   2        3.33        2.32      1.98 o 
   4   9   2       73.60       74.36      4.66 o 
   5   9   2       12.43       14.69      2.76 o 
   6   9   2       10.34        9.87      2.51 o 
   7   9   2        5.92        6.58      3.04 o 
   0  10   2        7.95       12.07      3.77 o 
   1  10   2       38.89       43.07      4.28 o 
   2  10   2       69.86       69.57      4.54 o 
   3  10   2        0.99        0.76      1.81 o 
   4  10   2       19.38       24.44      3.41 o 
   5  10   2       55.19       55.50      4.26 o 
   6  10   2        2.28       12.20      3.64 o 
   0  11   2      162.80      137.89      9.55 o 
   1  11   2        7.89       13.20      3.80 o 
   2  11   2      118.84      116.59      6.21 o 
   3  11   2       14.29       18.71      3.02 o 
   4  11   2       10.17       15.01      2.79 o 
   5  11   2       11.55       29.07      5.52 o 
   0  12   2       24.67       21.75      4.76 o 
   1  12   2        1.92        6.05      2.16 o 
   2  12   2       10.32       11.41      2.63 o 
   3  12   2        8.83       14.26      2.76 o 
   4  12   2        2.18       11.21      2.15 o 
   0  13   2       21.44       27.44      5.29 o 
   1  13   2        0.56        3.35      1.82 o 
   2   0   3     2026.57     2137.41     50.34 o 
   4   0   3       78.26       83.01      4.84 o 
   6   0   3      106.01      114.25      7.54 o 
   8   0   3        3.35        4.93      2.94 o 
   1   1   3      214.76      211.32      4.85 o 
   2   1   3      953.83      994.69     19.38 o 
   3   1   3     2812.89     3059.05     49.91 o 
   4   1   3      195.61      202.42      4.53 o 
   5   1   3      720.72      683.17     28.36 o 
   6   1   3        3.17        3.49      1.22 o 
   7   1   3      243.44      266.98      9.79 o 
   8   1   3       59.25       64.46      4.82 o 
   9   1   3       14.44       11.37      2.79 o 
   1   2   3     1651.45     1609.50     40.73 o 
   2   2   3      536.25      575.76     27.01 o 
   3   2   3       42.43       42.25      2.82 o 
   4   2   3      587.43      604.70     11.51 o 
   5   2   3      894.11      912.05     19.64 o 
   6   2   3       28.51       26.16      2.26 o 
   7   2   3       25.53       29.14      2.65 o 
   8   2   3        0.76        1.29      1.67 o 
   9   2   3        1.83        2.25      2.04 o 
   1   3   3      190.25      185.22      5.96 o 
   2   3   3      753.43      800.82     33.06 o 
   3   3   3     1307.22     1329.39     50.60 o 
   4   3   3      703.46      709.98     13.30 o 
   5   3   3       49.94       48.41      2.22 o 
   6   3   3       18.57       22.89      2.20 o 
   7   3   3       68.41       75.02      3.75 o 
   8   3   3       31.45       34.66      3.73 o 
   9   3   3        0.92        0.78      2.03 o 
   1   4   3     1435.64     1444.16     37.00 o 
   2   4   3       93.00       97.82      5.50 o 
   3   4   3     1252.35     1207.02     73.21 o 
   4   4   3      140.40      148.40      6.52 o 
   5   4   3      304.53      281.82     10.98 o 
   6   4   3       27.60       30.99      2.42 o 
   7   4   3       83.22       78.25     10.07 o 
   8   4   3        4.16        6.25      2.24 o 
   9   4   3       29.05       26.25      3.79 o 
   1   5   3      486.65      507.78     14.41 o 
   2   5   3        6.81        6.97      1.52 o 
   3   5   3      210.24      218.69      7.34 o 
   4   5   3      571.02      577.03     25.19 o 
   5   5   3       95.57       98.23      3.96 o 
   6   5   3        6.32        4.29      1.65 o 
   7   5   3        3.03        4.05      2.30 o 
   8   5   3      117.15      129.35      6.90 o 
   1   6   3       25.72       27.44      2.49 o 
   2   6   3      130.93      122.32      8.26 o 
   3   6   3       58.77       55.44      3.37 o 
   4   6   3      102.35       98.02      4.81 o 
   5   6   3       13.00        8.65      3.83 o 
   6   6   3      151.73      152.38      7.02 o 
   7   6   3        5.31        7.27      3.07 o 
   8   6   3       18.67       19.31      4.63 o 
   1   7   3       51.08       47.92      3.29 o 
   2   7   3      307.05      298.01      9.82 o 
   3   7   3      134.62      123.79      5.48 o 
   4   7   3      131.70      120.98      5.66 o 
   5   7   3       85.98       82.88      4.67 o 
   6   7   3       69.11       70.88      4.51 o 
   7   7   3       58.36       63.50      6.48 o 
   8   7   3        0.82        1.39      2.35 o 
   1   8   3       69.41       72.44      8.03 o 
   2   8   3       93.19       89.95      4.75 o 
   3   8   3        0.97        2.29      1.69 o 
   4   8   3       76.08       78.92      6.00 o 
   5   8   3       67.13       58.61      4.71 o 
   6   8   3       30.81       31.14      3.35 o 
   7   8   3        5.92        9.59      3.31 o 
   1   9   3      344.82      333.62     11.62 o 
   2   9   3       47.75       43.77      5.32 o 
   3   9   3      247.89      243.48      9.20 o 
   4   9   3        8.70        9.44      2.36 o 
   5   9   3       29.16       39.51      3.78 o 
   6   9   3       46.35       50.25      5.39 o 
   1  10   3      589.75      550.85     17.04 o 
   2  10   3       29.06       34.78      3.74 o 
   3  10   3        1.30        2.03      1.83 o 
   4  10   3       20.17       26.53      3.51 o 
   5  10   3      147.49      143.16      7.04 o 
   6  10   3       10.25       24.30      3.93 o 
   1  11   3        6.30        5.20      2.20 o 
   2  11   3        7.26        8.65      2.37 o 
   3  11   3        3.22        3.76      2.02 o 
   4  11   3        3.00        6.55      2.96 o 
   5  11   3        8.51       24.33      3.27 o 
   1  12   3        2.64        5.19      2.04 o 
   2  12   3       12.83       19.19      3.14 o 
   3  12   3       18.49       24.11      3.44 o 
   1  13   3        3.47        7.44      2.31 o 
   0   0   4     5207.73     5140.70    174.25 o 
   2   0   4     1511.30     1484.98     36.05 o 
   4   0   4      950.71      931.77     34.41 o 
   6   0   4      220.38      192.30     11.21 o 
   8   0   4      136.17      142.41     10.21 o 
   0   1   4     1407.87     1400.75     34.23 o 
   1   1   4      111.33      103.04      2.99 o 
   2   1   4     1596.44     1585.68     32.21 o 
   3   1   4      611.57      631.93     11.61 o 
   4   1   4     1255.61     1281.68     22.55 o 
   5   1   4        5.57        5.35      1.30 o 
   6   1   4       12.66       14.59      1.82 o 
   7   1   4       70.44       65.92      3.63 o 
   8   1   4       37.42       32.23      3.81 o 
   9   1   4       27.05       27.85      3.77 o 
   0   2   4     2816.71     2774.56     95.93 o 
   1   2   4      190.29      197.93      6.27 o 
   2   2   4     1548.68     1553.06     38.28 o 
   3   2   4      566.43      574.91     15.04 o 
   4   2   4       91.51       89.90      5.12 o 
   5   2   4       55.72       55.28      2.85 o 
   6   2   4       87.07       87.42      3.88 o 
   7   2   4       62.33       62.69      3.54 o 
   8   2   4       46.91       44.30      3.33 o 
   9   2   4       35.98       32.32      7.72 o 
   0   3   4     3073.09     2989.34    103.11 o 
   1   3   4      105.86       99.44      3.82 o 
   2   3   4     1128.72     1118.36     60.10 o 
   3   3   4       58.23       58.88     11.26 o 
   4   3   4      505.11      516.51     20.14 o 
   5   3   4       66.99       61.58      3.23 o 
   6   3   4      152.76      147.35      5.30 o 
   7   3   4        7.53        6.98      1.73 o 
   8   3   4       51.32       61.29      4.68 o 
   9   3   4        5.72        6.68      2.59 o 
   0   4   4       73.13       77.03      4.86 o 
   1   4   4      384.70      371.83     11.13 o 
   2   4   4      133.17      143.01      5.32 o 
   3   4   4      301.23      312.16     12.68 o 
   4   4   4       23.75       24.94      2.31 o 
   5   4   4      207.79      204.55     17.39 o 
   6   4   4       43.48       45.19      2.88 o 
   7   4   4      122.72      115.10      7.69 o 
   8   4   4        5.09        2.79      2.11 o 
   0   5   4     3554.23     3475.06    123.87 o 
   1   5   4      214.39      208.61     17.12 o 
   2   5   4       11.83       20.72      2.21 o 
   3   5   4       31.48       28.31      4.33 o 
   4   5   4       92.37       92.29      4.94 o 
   5   5   4       11.31       14.65      2.49 o 
   6   5   4      124.85      114.08      7.90 o 
   7   5   4       60.83       58.68      4.34 o 
   8   5   4       20.04       13.19      4.53 o 
   0   6   4      127.16      129.09      7.60 o 
   1   6   4      356.45      351.15     10.98 o 
   2   6   4      202.36      200.99      9.87 o 
   3   6   4       74.09       67.55      3.83 o 
   4   6   4       31.01       26.90      2.72 o 
   5   6   4        6.86        5.48      1.71 o 
   6   6   4       29.61       27.76      3.23 o 
   7   6   4        3.55        3.27      1.69 o 
   8   6   4       23.72       21.59      4.73 o 
   0   7   4       52.88       49.16      4.69 o 
   1   7   4       34.36       33.03      3.90 o 
   2   7   4       25.63       31.49      3.14 o 
   3   7   4       79.06       80.35      4.37 o 
   4   7   4       88.11       82.21      9.31 o 
   5   7   4        4.88        4.87      1.62 o 
   6   7   4        0.53        1.66      1.61 o 
   7   7   4        5.90        7.28      2.13 o 
   0   8   4      434.55      434.55     19.27 o 
   1   8   4      260.93      260.23     10.12 o 
   2   8   4      222.67      218.76      8.33 o 
   3   8   4       21.39       27.73      3.20 o 
   4   8   4       75.93       71.63     10.30 o 
   5   8   4        0.77        1.34      1.65 o 
   6   8   4        6.85        8.20      3.21 o 
   7   8   4        1.76       13.55      2.64 o 
   0   9   4      494.78      486.25     21.42 o 
   1   9   4       63.86       68.23      4.39 o 
   2   9   4       71.57       71.42      4.52 o 
   3   9   4       21.79       24.76      3.95 o 
   4   9   4       84.98       79.35      6.36 o 
   5   9   4       17.67       20.39      3.45 o 
   6   9   4       34.17       45.32      5.09 o 
   0  10   4      231.99      207.84     12.33 o 
   1  10   4       10.48       13.52      2.76 o 
   2  10   4       36.98       39.94      3.59 o 
   3  10   4       24.76       33.52      3.71 o 
   4  10   4        0.80        0.98      1.69 o 
   5  10   4       44.63       56.28      4.13 o 
   0  11   4      406.13      395.24     19.54 o 
   1  11   4       48.89       52.20      4.18 o 
   2  11   4       46.88       45.14      3.88 o 
   3  11   4       13.57       17.04      2.96 o 
   4  11   4       10.07       15.78     10.13 o 
   0  12   4        1.42        3.14      2.64 o 
   1  12   4        1.14        3.34      1.98 o 
   2  12   4        1.81        2.96      1.81 o 
   3  12   4        3.13        8.16      2.27 o 
   2   0   5      716.71      725.88     18.87 o 
   4   0   5      391.47      352.68     39.36 o 
   6   0   5      184.56      184.63     10.74 o 
   8   0   5       84.02       75.21      7.44 o 
   1   1   5      367.75      342.62      6.98 o 
   2   1   5       28.60       30.28      2.66 o 
   3   1   5     1475.18     1404.53     28.66 o 
   4   1   5      120.50      103.42     10.23 o 
   5   1   5     1137.32     1164.07     24.55 o 
   6   1   5      199.82      205.66      6.54 o 
   7   1   5      160.46      166.16      8.01 o 
   8   1   5       41.40       41.67      4.36 o 
   9   1   5        7.32        8.83      2.72 o 
   1   2   5      194.33      205.91      9.70 o 
   2   2   5       20.57       20.76      2.15 o 
   3   2   5      887.91      914.98     23.18 o 
   4   2   5      185.43      198.84     10.18 o 
   5   2   5       60.65       54.33      3.02 o 
   6   2   5      108.12       99.08      6.39 o 
   7   2   5       38.52       36.86      3.88 o 
   8   2   5        4.36        3.35      1.76 o 
   9   2   5        1.41        2.51      2.26 o 
   1   3   5      165.79      174.74      5.95 o 
   2   3   5      351.56      343.15     10.25 o 
   3   3   5      134.57      129.97      4.84 o 
   4   3   5      232.89      252.66      6.51 o 
   5   3   5      110.12      107.54      7.41 o 
   6   3   5      307.93      300.22     10.65 o 
   7   3   5        2.17        2.77      1.50 o 
   8   3   5        1.00        1.44      1.66 o 
   1   4   5      693.16      735.11     19.47 o 
   2   4   5      147.56      165.80      8.45 o 
   3   4   5      401.22      401.55     12.01 o 
   4   4   5       71.56       70.54      6.14 o 
   5   4   5      414.52      380.99     17.49 o 
   6   4   5       15.50       13.88      3.67 o 
   7   4   5        1.68        0.18      1.37 o 
   8   4   5       15.51       14.56      2.37 o 
   1   5   5      137.98      144.90      5.72 o 
   2   5   5      295.06      313.02     11.09 o 
   3   5   5      434.20      420.80     29.85 o 
   4   5   5       31.35       26.53      4.48 o 
   5   5   5       57.45       53.22      5.29 o 
   6   5   5      272.65      259.54     13.72 o 
   7   5   5       25.76       26.49      5.01 o 
   8   5   5       36.85       32.23      5.49 o 
   1   6   5       67.46       69.54      3.84 o 
   2   6   5       40.18       41.39      4.55 o 
   3   6   5      180.23      174.09     12.26 o 
   4   6   5       77.54       73.57      4.36 o 
   5   6   5       52.18       52.10      5.29 o 
   6   6   5       25.48       20.60      4.26 o 
   7   6   5        5.04        7.18      2.24 o 
   8   6   5        1.12        4.26      2.98 o 
   1   7   5        8.75       10.69      2.10 o 
   2   7   5      216.23      205.78      7.87 o 
   3   7   5      374.52      374.17     12.17 o 
   4   7   5       47.28       42.55      4.96 o 
   5   7   5       96.28      100.69      7.54 o 
   6   7   5        2.38       -0.10      2.38 o 
   7   7   5       28.73       36.96      5.52 o 
   1   8   5       15.38       20.25      2.79 o 
   2   8   5       43.59       39.93      3.36 o 
   3   8   5      183.65      170.92      7.34 o 
   4   8   5        8.29        7.13      2.66 o 
   5   8   5       37.05       39.77      5.62 o 
   6   8   5       70.66       71.11      6.71 o 
   7   8   5        0.72       10.35      2.71 o 
   1   9   5      112.51      113.43      5.86 o 
   2   9   5       13.34       15.37      2.78 o 
   3   9   5       35.07       40.98      3.74 o 
   4   9   5       24.69       29.80      5.45 o 
   5   9   5       29.95       35.28      3.53 o 
   6   9   5       10.84       20.00      4.20 o 
   1  10   5      180.30      157.86      7.37 o 
   2  10   5       43.40       48.15      3.97 o 
   3  10   5      165.14      151.59      7.21 o 
   4  10   5        8.84       19.11      4.17 o 
   5  10   5        7.31       13.85      3.74 o 
   1  11   5        5.59        8.15      2.30 o 
   2  11   5        3.00        6.04      2.21 o 
   3  11   5       19.19       30.65      3.79 o 
   4  11   5        7.44       19.55      5.24 o 
   1  12   5       10.78       13.71      2.64 o 
   2  12   5       17.80       21.92      3.28 o 
   0   0   6     2734.39     2892.45     99.74 o 
   2   0   6      152.06      130.11      4.60 o 
   4   0   6     1084.57     1012.84     26.93 o 
   6   0   6      177.81      164.63      7.36 o 
   8   0   6       73.49       79.54      7.93 o 
   0   1   6     2675.70     2762.72     67.08 o 
   1   1   6      496.10      505.22      9.73 o 
   2   1   6      642.12      679.70     14.73 o 
   3   1   6       19.65       18.30      1.65 o 
   4   1   6       18.84       17.49      2.48 o 
   5   1   6      308.27      314.82     10.61 o 
   6   1   6      134.08      135.48      5.28 o 
   7   1   6       89.16       81.76      4.32 o 
   8   1   6       15.03       12.36      2.76 o 
   0   2   6     1511.60     1575.91     55.04 o 
   1   2   6       14.15       14.11      1.67 o 
   2   2   6      381.65      360.61     10.46 o 
   3   2   6       21.63       24.04      2.26 o 
   4   2   6       31.35       29.69      4.20 o 
   5   2   6       51.05       43.37     11.06 o 
   6   2   6       24.51       27.05      2.58 o 
   7   2   6       63.36       59.41      3.68 o 
   8   2   6        6.10        7.35      2.07 o 
   0   3   6     1772.09     1709.14     60.63 o 
   1   3   6       50.29       61.14      3.14 o 
   2   3   6      672.65      667.48     17.80 o 
   3   3   6        7.19       13.51      1.75 o 
   4   3   6      113.44      122.60      6.86 o 
   5   3   6       17.25       15.31      3.64 o 
   6   3   6        2.60        1.53      1.69 o 
   7   3   6       21.77       20.78      2.79 o 
   8   3   6       43.96       44.83      3.49 o 
   0   4   6      317.19      336.80     14.45 o 
   1   4   6       90.24       89.73      4.15 o 
   2   4   6       13.67       13.99      1.87 o 
   3   4   6        9.61       10.38      1.74 o 
   4   4   6       48.72       42.79      3.40 o 
   5   4   6      137.63      126.31      8.50 o 
   6   4   6        7.08        2.27      2.08 o 
   7   4   6       56.87       48.28      4.13 o 
   8   4   6        2.52        3.12      2.22 o 
   0   5   6      124.58      117.82      7.14 o 
   1   5   6       41.64       40.75      2.87 o 
   2   5   6      873.13      857.49     28.83 o 
   3   5   6       92.73       88.15      8.64 o 
   4   5   6       77.80       85.29     10.36 o 
   5   5   6       26.25       29.98      4.83 o 
   6   5   6       23.50       20.50      4.26 o 
   7   5   6       34.44       33.12      3.74 o 
   8   5   6       28.96       42.98      5.26 o 
   0   6   6      234.18      234.88     12.00 o 
   1   6   6      385.75      366.55     11.72 o 
   2   6   6      176.54      172.69     16.28 o 
   3   6   6       53.98       50.90      4.28 o 
   4   6   6       53.34       52.04      4.25 o 
   5   6   6       24.70       23.67      4.50 o 
   6   6   6       21.80       17.11      2.72 o 
   7   6   6        5.28        4.67      2.07 o 
   0   7   6       48.02       46.02      4.83 o 
   1   7   6      173.61      173.60      7.11 o 
   2   7   6      191.18      179.84     11.11 o 
   3   7   6       11.11       16.45      2.56 o 
   4   7   6      130.15      123.06      9.82 o 
   5   7   6       25.34       27.14      4.99 o 
   6   7   6       15.83       13.02      4.03 o 
   7   7   6       18.21       21.85      4.36 o 
   0   8   6      727.76      698.42     29.16 o 
   1   8   6      131.64      134.71      6.26 o 
   2   8   6       58.45       52.00      3.81 o 
   3   8   6       23.09       36.40      3.70 o 
   4   8   6        1.71        2.99      1.74 o 
   5   8   6        7.28        8.33      3.44 o 
   6   8   6       27.97       37.95      5.69 o 
   0   9   6       41.15       45.62      5.32 o 
   1   9   6       28.82       32.90      3.62 o 
   2   9   6      157.05      151.70      7.08 o 
   3   9   6       59.10       62.35      5.93 o 
   4   9   6       14.62       23.34      3.23 o 
   5   9   6        4.02        4.03      2.64 o 
   0  10   6       54.27       56.00      6.12 o 
   1  10   6        3.78        4.06      1.90 o 
   2  10   6       40.29       40.90      3.74 o 
   3  10   6       32.43       39.92      3.64 o 
   4  10   6       17.88       26.91      3.26 o 
   5  10   6        0.56        4.36      2.51 o 
   0  11   6        7.04        8.13      3.07 o 
   1  11   6       14.13       24.46      3.40 o 
   2  11   6       85.00       90.14      5.66 o 
   3  11   6       30.81       38.09      4.63 o 
   0  12   6        6.90       11.44      3.80 o 
   1  12   6        7.83       22.78      3.16 o 
   2   0   7      284.04      294.84      9.04 o 
   4   0   7      234.89      230.15     12.00 o 
   6   0   7      352.24      329.26     27.92 o 
   8   0   7       31.34       39.24      6.38 o 
   1   1   7      653.16      711.08     13.38 o 
   2   1   7       67.44       67.76      2.79 o 
   3   1   7      732.40      710.69     20.09 o 
   4   1   7       11.67       13.89      2.40 o 
   5   1   7      695.66      669.13     27.93 o 
   6   1   7      110.70      105.61      4.73 o 
   7   1   7      124.45      125.59     10.93 o 
   8   1   7       16.88       16.31      3.26 o 
   1   2   7      216.25      220.52     10.46 o 
   2   2   7       99.07      102.56      4.39 o 
   3   2   7      341.34      325.79     15.41 o 
   4   2   7       63.24       59.50      5.52 o 
   5   2   7       69.11       66.48      4.36 o 
   6   2   7       44.90       43.29      5.80 o 
   7   2   7        5.67        3.70      2.14 o 
   8   2   7        6.17        7.80      2.11 o 
   1   3   7      187.50      183.23      6.64 o 
   2   3   7      106.58      100.54      4.51 o 
   3   3   7       33.81       36.72      2.55 o 
   4   3   7      404.76      396.77     12.56 o 
   5   3   7       79.18       76.22      4.71 o 
   6   3   7       21.33       21.66      3.11 o 
   7   3   7       12.08        8.06      2.31 o 
   8   3   7       12.98       13.23      2.98 o 
   1   4   7      122.85      120.97      5.37 o 
   2   4   7       13.39       17.14      2.18 o 
   3   4   7      298.78      296.23      9.72 o 
   4   4   7        6.95        7.99      1.93 o 
   5   4   7        7.44        5.84      3.60 o 
   6   4   7       30.25       34.36      3.76 o 
   7   4   7       65.94       69.28      9.11 o 
   8   4   7        6.19        7.07      2.96 o 
   1   5   7      514.16      528.02     15.56 o 
   2   5   7       49.82       46.62      3.17 o 
   3   5   7       24.75       23.60      2.53 o 
   4   5   7      181.14      166.94     10.18 o 
   5   5   7      156.32      142.58      9.65 o 
   6   5   7       41.56       41.92      6.02 o 
   7   5   7       12.12       13.55      4.00 o 
   1   6   7      172.93      166.05      8.48 o 
   2   6   7       49.15       44.74      3.33 o 
   3   6   7       21.94       25.02      3.85 o 
   4   6   7       49.44       43.64      5.22 o 
   5   6   7       95.88       98.15      7.77 o 
   6   6   7       31.49       28.69      5.16 o 
   7   6   7        8.56       13.22      3.80 o 
   1   7   7      196.68      198.75      8.02 o 
   2   7   7       30.53       36.72      3.60 o 
   3   7   7       51.05       48.88      3.62 o 
   4   7   7       37.96       40.60      5.75 o 
   5   7   7      157.83      145.75     10.35 o 
   6   7   7        5.24        4.30      3.14 o 
   1   8   7       12.72       13.73      4.36 o 
   2   8   7       70.27       68.03      4.46 o 
   3   8   7       82.61       83.54      4.96 o 
   4   8   7       88.55       79.37      7.24 o 
   5   8   7        5.49        3.90      3.17 o 
   6   8   7        2.76        6.21      3.14 o 
   1   9   7       14.01       12.19      2.60 o 
   2   9   7        8.02       10.09      2.50 o 
   3   9   7       98.20       93.89      7.21 o 
   4   9   7        4.25        9.74      6.20 o 
   5   9   7        4.54        2.68      2.51 o 
   1  10   7       10.78       11.12      2.59 o 
   2  10   7        4.89       11.30      2.50 o 
   3  10   7        0.94        3.26      2.64 o 
   4  10   7       10.33       23.77      4.89 o 
   1  11   7       10.83       20.09      3.09 o 
   2  11   7        0.00        7.10      3.67 o 
   0   0   8      350.65      349.52     15.14 o 
   2   0   8     1206.16     1226.07     31.26 o 
   4   0   8       52.36       52.96      5.45 o 
   6   0   8       83.97       82.74      7.57 o 
   0   1   8      666.40      706.79     19.25 o 
   1   1   8      278.75      271.79      6.25 o 
   2   1   8      134.92      130.26      4.42 o 
   3   1   8       57.23       60.98      3.90 o 
   4   1   8      119.94      107.08      7.80 o 
   5   1   8       88.42       85.52      7.27 o 
   6   1   8        1.84        2.45      1.98 o 
   7   1   8       58.90       55.87      6.61 o 
   8   1   8        4.44        2.29      2.41 o 
   0   2   8      672.50      644.53     25.82 o 
   1   2   8       41.03       39.07      2.69 o 
   2   2   8      401.04      403.10     12.11 o 
   3   2   8       24.67       25.39      4.20 o 
   4   2   8      123.42      126.45      8.63 o 
   5   2   8       28.30       36.00      5.49 o 
   6   2   8        6.35        4.21      2.09 o 
   7   2   8        5.63        7.47      2.45 o 
   0   3   8      474.51      472.57     19.87 o 
   1   3   8       15.12       18.40      2.25 o 
   2   3   8      651.51      626.42     17.88 o 
   3   3   8       21.34       26.68      4.23 o 
   4   3   8      102.65       96.33      7.54 o 
   5   3   8       26.68       21.32      4.46 o 
   6   3   8       45.46       43.26      4.25 o 
   7   3   8        3.49        2.57      2.12 o 
   0   4   8       13.38       20.93      3.44 o 
   1   4   8      145.38      148.85      7.04 o 
   2   4   8      175.27      164.21      8.21 o 
   3   4   8       45.82       42.25      4.76 o 
   4   4   8        0.63       -0.60      1.69 o 
   5   4   8       11.55       10.14      2.48 o 
   6   4   8        6.07        5.21      2.02 o 
   7   4   8        8.35        9.18      2.68 o 
   0   5   8      219.93      208.50     11.31 o 
   1   5   8      204.64      201.86      7.80 o 
   2   5   8      141.50      138.74      6.04 o 
   3   5   8       32.28       33.88      3.02 o 
   4   5   8        4.38        6.25      2.98 o 
   5   5   8       13.04       11.60      3.74 o 
   6   5   8       24.01       30.22      5.69 o 
   7   5   8       16.67       21.22      4.93 o 
   0   6   8      515.52      510.81     22.08 o 
   1   6   8      112.19      112.12      5.60 o 
   2   6   8      103.90      102.27      5.28 o 
   3   6   8       45.61       49.25      3.61 o 
   4   6   8      182.68      160.50     10.58 o 
   5   6   8        6.16        1.82      2.91 o 
   6   6   8        1.35        4.56      2.91 o 
   0   7   8      310.11      318.08     16.03 o 
   1   7   8       17.30       25.91      3.15 o 
   2   7   8       38.15       38.25      3.48 o 
   3   7   8       23.75       28.02      3.25 o 
   4   7   8       44.15       44.36      6.21 o 
   5   7   8       15.28       13.62      4.13 o 
   6   7   8        6.37        9.82      3.87 o 
   0   8   8      104.54      105.85      8.26 o 
   1   8   8       84.04       83.47      5.67 o 
   2   8   8      150.80      147.90      7.05 o 
   3   8   8       50.88       56.41      6.68 o 
   4   8   8        9.17        9.49      3.83 o 
   5   8   8       11.66       13.59      4.17 o 
   0   9   8       54.91       57.62      6.15 o 
   1   9   8       11.71       13.13      2.67 o 
   2   9   8       30.52       36.87      3.71 o 
   3   9   8       36.25       47.84      4.06 o 
   4   9   8       14.99       22.08      4.69 o 
   0  10   8       17.79       20.07      4.46 o 
   1  10   8        8.05       16.18      2.92 o 
   2  10   8       46.34       52.59      4.33 o 
   3  10   8       13.42       28.19      5.93 o 
   0  11   8       25.05       42.94      6.21 o 
   2   0   9      287.64      276.00     13.95 o 
   4   0   9       45.20       40.56      5.69 o 
   1   1   9       79.91       79.45      2.90 o 
   2   1   9       44.59       43.43      3.39 o 
   3   1   9      525.65      513.41     16.01 o 
   4   1   9       75.82       76.26      6.74 o 
   5   1   9      186.92      174.28     11.27 o 
   6   1   9        4.55        0.69      3.07 o 
   7   1   9       61.50       55.07      6.94 o 
   1   2   9       73.62       81.62      5.72 o 
   2   2   9       68.63       67.68      3.81 o 
   3   2   9      272.45      266.18     14.05 o 
   4   2   9       16.52       14.84      3.93 o 
   5   2   9       30.45       28.63      5.19 o 
   6   2   9        8.23        9.88      3.93 o 
   7   2   9       11.42        5.83      5.16 o 
   1   3   9       54.62       59.67      3.70 o 
   2   3   9      257.68      251.84     17.31 o 
   3   3   9      291.93      267.84     14.48 o 
   4   3   9       66.05       60.13      6.12 o 
   5   3   9        5.94        6.45      3.27 o 
   6   3   9       37.52       47.07      6.71 o 
   7   3   9       21.21       22.36      3.67 o 
   1   4   9      150.26      152.43      6.60 o 
   2   4   9       58.81       62.29      3.88 o 
   3   4   9      158.32      143.34      9.72 o 
   4   4   9        8.60        6.48      3.11 o 
   5   4   9       65.56       73.62      7.11 o 
   6   4   9        8.00        5.98      3.44 o 
   7   4   9       32.06       32.76      7.67 o 
   1   5   9       98.60       93.61      4.97 o 
   2   5   9       24.75       28.65      3.17 o 
   3   5   9      296.88      277.89     14.88 o 
   4   5   9       85.48       75.27      7.07 o 
   5   5   9        6.45        9.19      3.60 o 
   6   5   9       34.47       40.86      6.31 o 
   1   6   9      125.92      121.26      8.03 o 
   2   6   9       70.27       63.42      4.26 o 
   3   6   9       18.83       26.91      4.99 o 
   4   6   9        1.86        2.48      2.64 o 
   5   6   9       12.53       15.64      4.30 o 
   6   6   9       10.30       19.57      4.79 o 
   1   7   9        4.56        3.13      1.92 o 
   2   7   9       26.75       35.27      3.52 o 
   3   7   9      101.34      102.28      8.46 o 
   4   7   9       18.08       21.16      4.79 o 
   5   7   9       14.20       17.75      4.56 o 
   1   8   9       18.05       26.83      3.46 o 
   2   8   9       42.77       46.73      3.84 o 
   3   8   9       19.33       25.69      5.12 o 
   4   8   9        0.93        2.05      2.64 o 
   1   9   9       21.23       25.67      3.59 o 
   2   9   9       18.46       25.48      3.38 o 
   3   9   9       31.96       35.80      5.65 o 
   1  10   9       13.67       20.56      3.21 o 
   0   0  10      587.84      644.70     26.15 o 
   2   0  10      263.99      264.63     13.69 o 
   4   0  10      249.40      232.60     13.62 o 
   0   1  10       69.89       60.33      3.82 o 
   1   1  10       28.07       33.81      2.64 o 
   2   1  10        0.16       -0.26      1.85 o 
   3   1  10       24.22       26.75      3.39 o 
   4   1  10       11.01        9.75      3.64 o 
   5   1  10       16.42       20.83      4.83 o 
   6   1  10        6.83        3.11      3.47 o 
   0   2  10      445.51      434.12     19.44 o 
   1   2  10       29.50       30.36      2.76 o 
   2   2  10      175.52      176.30     10.64 o 
   3   2  10       84.61       79.67      7.14 o 
   4   2  10       62.75       53.42      6.02 o 
   5   2  10        4.77        6.21      3.47 o 
   6   2  10       34.75       42.05      6.71 o 
   0   3  10      700.10      685.66     28.36 o 
   1   3  10        9.24        7.26      2.00 o 
   2   3  10       33.48       36.69      5.32 o 
   3   3  10       30.44       35.24      5.45 o 
   4   3  10       23.44       17.32      4.30 o 
   5   3  10        3.12        2.05      2.74 o 
   6   3  10       89.17       80.86      8.03 o 
   0   4  10      350.97      368.73     17.32 o 
   1   4  10      117.02      113.12      5.63 o 
   2   4  10        9.52       14.18      3.74 o 
   3   4  10       71.69       70.05      6.64 o 
   4   4  10        7.38        8.43      3.44 o 
   5   4  10       10.23        8.36      3.87 o 
   6   4  10        6.43       10.45      4.00 o 
   0   5  10      241.41      254.45     13.62 o 
   1   5  10       20.27       19.46      2.79 o 
   2   5  10        5.57        5.24      1.78 o 
   3   5  10       36.19       39.60      5.85 o 
   4   5  10       79.50       74.94      7.17 o 
   5   5  10        8.59       11.24      4.20 o 
   0   6  10       97.29      111.37      8.30 o 
   1   6  10       75.43       76.81      6.26 o 
   2   6  10      210.98      211.16     14.15 o 
   3   6  10       11.28       17.72      4.56 o 
   4   6  10        1.60       -0.03      2.35 o 
   5   6  10       12.71       11.44      4.13 o 
   0   7  10       33.58       34.64      5.42 o 
   1   7  10        7.47        6.40      2.15 o 
   2   7  10        9.67       10.69      2.38 o 
   3   7  10        0.93        0.69      2.55 o 
   4   7  10       18.60       23.80      5.02 o 
   0   8  10      159.94      171.37     11.34 o 
   1   8  10       33.12       43.96      4.07 o 
   2   8  10       17.36       28.39      3.60 o 
   3   8  10        0.85        1.39      2.71 o 
   0   9  10       42.03       51.14      5.92 o 
   1   9  10        8.24       19.30      5.02 o 
   2   9  10        5.47       15.87      3.32 o 
   2   0  11       59.61       50.28      5.79 o 
   4   0  11       34.46       39.24      6.31 o 
   1   1  11       37.85       40.17      4.93 o 
   2   1  11      111.06      106.38      8.26 o 
   3   1  11      112.19       99.70      8.36 o 
   4   1  11        1.37       -1.12      2.21 o 
   5   1  11      121.62      125.12     10.08 o 
   6   1  11        2.79        5.52      3.90 o 
   1   2  11       88.34       88.87      4.86 o 
   2   2  11        8.13        8.60      3.37 o 
   3   2  11       15.51       15.04      4.13 o 
   4   2  11        9.44       11.27      3.90 o 
   5   2  11       76.64       87.21      8.26 o 
   6   2  11       16.75       18.61      5.02 o 
   1   3  11      109.92      108.97      5.62 o 
   2   3  11       11.10       11.27      3.60 o 
   3   3  11        1.42        3.34      2.74 o 
   4   3  11       65.31       59.11      6.68 o 
   5   3  11       63.21       64.43      7.11 o 
   1   4  11      209.07      207.75      8.37 o 
   2   4  11       39.31       37.42      5.65 o 
   3   4  11       72.36       80.63      7.64 o 
   4   4  11        9.08        9.49      3.77 o 
   5   4  11      119.28      112.99      9.65 o 
   1   5  11       20.87       23.85      3.22 o 
   2   5  11       96.57       97.92      8.26 o 
   3   5  11       12.37       12.66      3.90 o 
   4   5  11       23.90       35.41      5.85 o 
   5   5  11        8.93       11.44      4.13 o 
   1   6  11       41.76       45.52      3.91 o 
   2   6  11       16.01       14.35      4.13 o 
   3   6  11       26.74       28.93      5.59 o 
   4   6  11       10.69       15.04      4.13 o 
   1   7  11        7.27       10.43      2.50 o 
   2   7  11        9.85       14.12      4.07 o 
   3   7  11       43.04       49.26      6.21 o 
   1   8  11       21.67       28.00      3.45 o 
   2   8  11       19.82       30.38      5.62 o 
   0   0  12      432.39      460.10     20.69 o 
   2   0  12      199.71      207.60     12.76 o 
   4   0  12       21.16       26.55      5.79 o 
   0   1  12       46.95       41.29      4.89 o 
   1   1  12        4.63        2.35      2.45 o 
   2   1  12        9.93       11.04      3.77 o 
   3   1  12        1.92        1.62      2.81 o 
   4   1  12        9.24       10.51      4.26 o 
   5   1  12       14.96       14.64      4.79 o 
   0   2  12       20.33       27.87      4.76 o 
   1   2  12       60.27       59.57      6.12 o 
   2   2  12      119.15      108.53      8.76 o 
   3   2  12       15.41       17.26      4.73 o 
   4   2  12       40.60       40.69      6.61 o 
   5   2  12        8.98        8.13      4.10 o 
   0   3  12       53.96       49.98      5.39 o 
   1   3  12        5.80        7.87      3.24 o 
   2   3  12       68.68       59.37      6.45 o 
   3   3  12        2.75        2.15      2.88 o 
   4   3  12       66.09       66.58      7.27 o 
   0   4  12       62.62       56.86      5.92 o 
   1   4  12       56.94       52.60      6.02 o 
   2   4  12       47.54       48.43      6.02 o 
   3   4  12       11.19       16.50      4.40 o 
   4   4  12        3.73        5.06      3.34 o 
   0   5  12       14.62       16.60      3.87 o 
   1   5  12        8.26        8.36      3.57 o 
   2   5  12       98.70      112.07      8.96 o 
   3   5  12        2.55        0.20      2.15 o 
   0   6  12       70.58       80.43      7.34 o 
   1   6  12       45.49       53.41      4.10 o 
   2   6  12       29.58       42.58      6.45 o 
   0   7  12       61.33       71.80      6.94 o 
   1   7  12        6.83       18.74      3.01 o 
   2   0  13       11.58        9.69      4.03 o 
   1   1  13       32.41       38.05      5.72 o 
   2   1  13        8.60        7.70      3.80 o 
   3   1  13       54.76       62.31      7.07 o 
   1   2  13       15.56       13.95      3.93 o 
   2   2  13        4.62        4.99      3.27 o 
   3   2  13       44.89       56.69      6.64 o 
   1   3  13        3.66        3.07      2.91 o 
   2   3  13       22.35       25.59      4.99 o 
   3   3  13       16.84       24.46      5.29 o 
   1   4  13       55.45       64.89      6.58 o 
   2   4  13        0.41        7.60      2.74 o 
   1   5  13        9.25       13.85      3.74 o 
   1   1  14        1.57        4.30      2.68 o 
                                                 
